# Supplementary material for: 1,4-Bis(1,1-dimethyl­prop­yl)-2,5-dimeth­oxy­benzene
Source: Acta Crystallogr Sect E Struct Rep Online. 2011 Sep 30;67(Pt 10):o2708. doi: 10.1107/S160053681103772X (PMC3201239; doi:10.1107/S160053681103772X)
Supplement: Supplementary file 1 [file e-67-o2708-sup1.cif]

##############################################################################
#                                                                            #
# This CIF contains the data in a paper accepted for publication in          #
# Acta Crystallographica Section E. It conforms to the requirements of       #
# Notes for Authors for Acta Crystallographica Section E, and has been       #
# peer reviewed under the auspices of the IUCr Commission on Journals.       #
#                                                                            #
# Full details of the Crystallographic Information File format               #
# are given in the paper "The Crystallographic Information File (CIF):       #
# a New Standard Archive File for Crystallography" by S. R. Hall, F. H.      #
# Allen and I. D. Brown [Acta Cryst. (1991), A47, 655-685].                  #
#                                                                            #
# The current version of the core CIF dictionary is obtainable from          #
# ftp://ftp.iucr.org/pub/cif_core.dic.                                       #
#                                                                            #
# Software is freely available for graphical display of the structure(s)     #
# in this CIF. For information consult the CIF software page                 #
# http://www.iucr.org/resources/cif/software.                                #
#                                                                            #
# This file may be used for bona fide research purposes within the           #
# scientific community so long as proper attribution is given to the journal # 
# article from which it was obtained.                                        #
#                                                                            #
##############################################################################
data_I
_audit_creation_method     'WinGX routine CIF_UPDATE'
_chemical_name_systematic
;
1,4-Bis(1,1-dimethylpropyl)-2,5-dimethoxybenzene
;
_chemical_formula_moiety     'C18 H30 O2'
_chemical_formula_sum     'C18 H30 O2'
_chemical_formula_iupac     'C18 H30 O2'
_chemical_formula_weight     278.42
_symmetry_cell_setting     triclinic
_symmetry_space_group_name_H-M     'P -1'
_symmetry_space_group_name_Hall     '-P 1'
loop_
    _symmetry_equiv_pos_as_xyz
    'x, y, z'
    '-x, -y, -z'
_cell_length_a     6.456(5)
_cell_length_b     6.551(5)
_cell_length_c     10.800(5)
_cell_angle_alpha     93.120(5)
_cell_angle_beta     105.950(5)
_cell_angle_gamma     108.460(5)
_cell_volume     411.5(5)
_cell_formula_units_Z     1
_cell_measurement_reflns_used     1654
_cell_measurement_theta_min     3.3186
_cell_measurement_theta_max     28.8004
_cell_measurement_temperature     90(2)
_exptl_crystal_description     plate
_exptl_crystal_colour     colourless
_exptl_crystal_size_max     0.4
_exptl_crystal_size_mid     0.2
_exptl_crystal_size_min     0.1
_exptl_crystal_density_diffrn     1.123
_exptl_crystal_density_method     'not measured'
_exptl_crystal_F_000     154
_exptl_absorpt_coefficient_mu     0.071
_exptl_absorpt_correction_type     empirical
_exptl_absorpt_process_details
;
(SADABS; Bruker, 2009)'
;
_exptl_absorpt_correction_T_min     0.9723
_exptl_absorpt_correction_T_max     0.9930
_exptl_special_details     ?
_diffrn_ambient_temperature     90(2)
_diffrn_radiation_type     MoK\a
_diffrn_radiation_wavelength     0.71069
_diffrn_radiation_source     'fine-focus sealed tube'
_diffrn_radiation_monochromator     graphite
_diffrn_measurement_device_type     'Bruker APEXII CCD area-detector'
_diffrn_measurement_method     '\f and \w scan'
_diffrn_detector_area_resol_mean     8.333
_diffrn_reflns_number     2473
_diffrn_reflns_av_R_equivalents     0.0127
_diffrn_reflns_theta_min     1.99
_diffrn_reflns_theta_max     28.97
_diffrn_reflns_theta_full     25
_diffrn_measured_fraction_theta_max     0.866
_diffrn_measured_fraction_theta_full     0.977
_diffrn_reflns_limit_h_min     -8
_diffrn_reflns_limit_h_max     5
_diffrn_reflns_limit_k_min     -8
_diffrn_reflns_limit_k_max     8
_diffrn_reflns_limit_l_min     -12
_diffrn_reflns_limit_l_max     14
_refine_special_details
;
Refinement of <i>F</i>^2^ against ALL reflections. The weighted <i>R</i>-factor
<i>wR</i> and goodness of fit <i>S</i> are based on <i>F</i>^2^, conventional
<i>R</i>-factors <i>R</i> are based on <i>F</i>, with <i>F</i> set to zero for
negative <i>F</i>^2^. The threshold expression of <i>F</i>^2^ >
\s(<i>F</i>^2^) is used only for calculating <i>R</i>-factors(gt) <i>etc</i>.
and is not relevant to the choice of reflections for refinement.
<i>R</i>-factors based on <i>F</i>^2^ are statistically about twice as large
as those based on <i>F</i>, and <i>R</i>- factors based on ALL data will be
even larger.
;
_reflns_number_total     1888
_reflns_number_gt     1698
_reflns_threshold_expression     I>2\s(I)
_refine_ls_structure_factor_coef     Fsqd
_refine_ls_matrix_type     full
_refine_ls_R_factor_all     0.0459
_refine_ls_R_factor_gt     0.0419
_refine_ls_wR_factor_ref     0.1139
_refine_ls_goodness_of_fit_ref     1.096
_refine_ls_restrained_S_all     1.096
_refine_ls_number_reflns     1888
_refine_ls_number_parameters     151
_refine_ls_number_restraints     0
_refine_ls_hydrogen_treatment     refall
_refine_ls_weighting_scheme     calc
_refine_ls_weighting_details
         'calc w=1/[\s^2^(Fo^2^)+(0.0566P)^2^+0.1363P] where P=(Fo^2^+2Fc^2^)/3'
_atom_sites_solution_hydrogens     geom
_atom_sites_solution_primary     direct
_atom_sites_solution_secondary     difmap
_refine_ls_shift/su_max     0
_refine_ls_shift/su_mean     0
_refine_diff_density_max     0.395
_refine_diff_density_min     -0.218
_refine_ls_extinction_method     none
loop_
    _atom_type_symbol
    _atom_type_description
    _atom_type_scat_dispersion_real
    _atom_type_scat_dispersion_imag
    _atom_type_scat_source
    C C 0.0033 0.0016 'International Tables Vol C Tables 4.2.6.8 and 6.1.1.4'
    H H 0 0 'International Tables Vol C Tables 4.2.6.8 and 6.1.1.4'
    O O 0.0106 0.006 'International Tables Vol C Tables 4.2.6.8 and 6.1.1.4'
_computing_data_collection     'APEX2 (Bruker, 2009)'
_computing_cell_refinement     'SAINT (Bruker, 2009)'
_computing_data_reduction     'SAINT (Bruker, 2009)'
_computing_structure_solution     'SIR97 (Altomare <i>et al.</i>, 1999)'
_computing_structure_refinement     'SHELXL97 (Sheldrick, 2008)'
_computing_molecular_graphics     'Mercury (Macrae <i>et al.</i>, 2008)'
_computing_publication_material
                            'WinGX (Farrugia, 1999) and publCIF (Westrip, 2010)'
loop_
    _atom_site_type_symbol
    _atom_site_label
    _atom_site_fract_x
    _atom_site_fract_y
    _atom_site_fract_z
    _atom_site_U_iso_or_equiv
    _atom_site_adp_type
    _atom_site_calc_flag
    _atom_site_refinement_flags
    _atom_site_occupancy
    _atom_site_disorder_assembly
    _atom_site_disorder_group
    C C1 0.66045(17) 0.40800(16) 0.56010(10) 0.0142(2) Uani d . 1 . .
    C C2 0.54020(18) 0.34722(16) 0.42749(10) 0.0146(2) Uani d . 1 . .
    C C3 0.37620(17) 0.43475(16) 0.36311(10) 0.0134(2) Uani d . 1 . .
    C C4 0.24450(18) 0.36052(16) 0.21713(10) 0.0149(2) Uani d . 1 . .
    C C5 0.28316(19) 0.55446(18) 0.13993(10) 0.0186(2) Uani d . 1 . .
    C C6 0.5309(2) 0.7013(2) 0.16805(13) 0.0273(3) Uani d . 1 . .
    C C7 0.3162(2) 0.18507(18) 0.15790(11) 0.0199(3) Uani d . 1 . .
    C C8 -0.01503(19) 0.25829(19) 0.19763(11) 0.0203(3) Uani d . 1 . .
    C C9 0.8811(2) 0.17879(18) 0.54390(11) 0.0191(2) Uani d . 1 . .
    O O1 0.81796(14) 0.31572(13) 0.62220(7) 0.0203(2) Uani d . 1 . .
    H H2 0.574(3) 0.240(2) 0.3790(14) 0.025(4) Uiso d . 1 . .
    H H5A 0.215(3) 0.492(2) 0.0462(15) 0.023(4) Uiso d . 1 . .
    H H5B 0.196(2) 0.646(2) 0.1572(14) 0.021(3) Uiso d . 1 . .
    H H6A 0.599(3) 0.782(3) 0.2639(17) 0.036(4) Uiso d . 1 . .
    H H6B 0.635(3) 0.615(3) 0.1542(17) 0.037(4) Uiso d . 1 . .
    H H6C 0.544(3) 0.819(3) 0.1069(16) 0.034(4) Uiso d . 1 . .
    H H7A 0.226(3) 0.138(2) 0.0662(15) 0.025(4) Uiso d . 1 . .
    H H7B 0.479(3) 0.238(3) 0.1626(16) 0.030(4) Uiso d . 1 . .
    H H7C 0.286(2) 0.050(2) 0.2014(14) 0.023(3) Uiso d . 1 . .
    H H8A -0.073(3) 0.360(2) 0.2338(14) 0.021(3) Uiso d . 1 . .
    H H8B -0.046(3) 0.123(3) 0.2390(15) 0.028(4) Uiso d . 1 . .
    H H8C -0.097(3) 0.216(2) 0.1031(15) 0.024(4) Uiso d . 1 . .
    H H9A 0.744(3) 0.043(2) 0.5000(14) 0.024(4) Uiso d . 1 . .
    H H9B 1.000(3) 0.144(2) 0.6036(15) 0.027(4) Uiso d . 1 . .
    H H9C 0.940(2) 0.256(2) 0.4774(14) 0.021(3) Uiso d . 1 . .
loop_
    _atom_site_aniso_label
    _atom_site_aniso_U_11
    _atom_site_aniso_U_22
    _atom_site_aniso_U_33
    _atom_site_aniso_U_12
    _atom_site_aniso_U_13
    _atom_site_aniso_U_23
    C1 0.0147(5) 0.0146(5) 0.0137(5) 0.0060(4) 0.0038(4) 0.0032(4)
    C2 0.0169(5) 0.0136(5) 0.0134(5) 0.0052(4) 0.0052(4) 0.0005(4)
    C3 0.0140(5) 0.0128(5) 0.0117(5) 0.0025(4) 0.0039(4) 0.0012(3)
    C4 0.0161(5) 0.0155(5) 0.0113(5) 0.0049(4) 0.0027(4) 0.0001(4)
    C5 0.0227(6) 0.0191(5) 0.0127(5) 0.0061(4) 0.0046(4) 0.0025(4)
    C6 0.0246(6) 0.0294(6) 0.0248(6) 0.0034(5) 0.0089(5) 0.0072(5)
    C7 0.0241(6) 0.0199(5) 0.0138(5) 0.0087(4) 0.0024(4) -0.0029(4)
    C8 0.0168(5) 0.0222(6) 0.0166(5) 0.0028(4) 0.0020(4) 0.0005(4)
    C9 0.0215(5) 0.0214(5) 0.0179(5) 0.0129(4) 0.0056(4) 0.0021(4)
    O1 0.0255(4) 0.0258(4) 0.0137(4) 0.0173(3) 0.0028(3) 0.0007(3)
_geom_special_details
;
All e.s.d.'s (except the e.s.d. in the dihedral angle between two l.s. planes)
are estimated using the full covariance matrix. The cell e.s.d.'s are taken
into account individually in the estimation of e.s.d.'s in distances, angles
and torsion angles; correlations between e.s.d.'s in cell parameters are only
used when they are defined by crystal symmetry. An approximate (isotropic)
treatment of cell e.s.d.'s is used for estimating e.s.d.'s involving l.s.
planes.
;
loop_
    _geom_bond_atom_site_label_1
    _geom_bond_atom_site_label_2
    _geom_bond_site_symmetry_2
    _geom_bond_distance
    _geom_bond_publ_flag
    C1 O1 . 1.3812(14) ?
    C1 C2 . 1.3941(15) ?
    C1 C3 2_666 1.4051(15) ?
    C2 C3 . 1.3988(16) ?
    C2 H2 . 0.963(15) ?
    C3 C1 2_666 1.4051(15) ?
    C3 C4 . 1.5371(15) ?
    C4 C7 . 1.5376(16) ?
    C4 C8 . 1.5428(19) ?
    C4 C5 . 1.5494(17) ?
    C5 C6 . 1.5172(19) ?
    C5 H5A . 0.991(15) ?
    C5 H5B . 0.985(15) ?
    C6 H6A . 1.043(17) ?
    C6 H6B . 1.037(17) ?
    C6 H6C . 1.038(18) ?
    C7 H7A . 0.976(15) ?
    C7 H7B . 0.984(17) ?
    C7 H7C . 1.012(16) ?
    C8 H8A . 0.973(15) ?
    C8 H8B . 1.003(17) ?
    C8 H8C . 0.990(15) ?
    C9 O1 . 1.4229(14) ?
    C9 H9A . 1.014(16) ?
    C9 H9B . 0.955(16) ?
    C9 H9C . 0.992(15) ?
loop_
    _geom_angle_atom_site_label_1
    _geom_angle_atom_site_label_2
    _geom_angle_atom_site_label_3
    _geom_angle_site_symmetry_1
    _geom_angle_site_symmetry_3
    _geom_angle
    _geom_angle_publ_flag
    O1 C1 C2 . . 121.95(10) ?
    O1 C1 C3 . 2_666 117.05(9) ?
    C2 C1 C3 . 2_666 121.00(10) ?
    C1 C2 C3 . . 122.99(10) ?
    C1 C2 H2 . . 117.7(9) ?
    C3 C2 H2 . . 119.3(9) ?
    C2 C3 C1 . 2_666 116.02(10) ?
    C2 C3 C4 . . 121.35(9) ?
    C1 C3 C4 2_666 . 122.63(9) ?
    C3 C4 C7 . . 111.63(9) ?
    C3 C4 C8 . . 109.87(9) ?
    C7 C4 C8 . . 106.83(9) ?
    C3 C4 C5 . . 111.30(9) ?
    C7 C4 C5 . . 108.72(10) ?
    C8 C4 C5 . . 108.33(9) ?
    C6 C5 C4 . . 115.63(10) ?
    C6 C5 H5A . . 110.5(9) ?
    C4 C5 H5A . . 106.6(9) ?
    C6 C5 H5B . . 107.9(9) ?
    C4 C5 H5B . . 109.7(9) ?
    H5A C5 H5B . . 106.2(12) ?
    C5 C6 H6A . . 111.1(10) ?
    C5 C6 H6B . . 112.1(10) ?
    H6A C6 H6B . . 107.7(13) ?
    C5 C6 H6C . . 110.9(9) ?
    H6A C6 H6C . . 107.8(13) ?
    H6B C6 H6C . . 107.0(13) ?
    C4 C7 H7A . . 109.6(9) ?
    C4 C7 H7B . . 112.6(9) ?
    H7A C7 H7B . . 107.7(13) ?
    C4 C7 H7C . . 112.1(8) ?
    H7A C7 H7C . . 106.2(12) ?
    H7B C7 H7C . . 108.4(12) ?
    C4 C8 H8A . . 111.4(9) ?
    C4 C8 H8B . . 109.7(9) ?
    H8A C8 H8B . . 110.2(13) ?
    C4 C8 H8C . . 108.6(9) ?
    H8A C8 H8C . . 108.9(12) ?
    H8B C8 H8C . . 107.9(13) ?
    O1 C9 H9A . . 109.7(9) ?
    O1 C9 H9B . . 104.8(9) ?
    H9A C9 H9B . . 111.0(12) ?
    O1 C9 H9C . . 111.1(8) ?
    H9A C9 H9C . . 110.1(12) ?
    H9B C9 H9C . . 110.1(13) ?
    C1 O1 C9 . . 118.00(9) ?
_iucr_refine_instructions_details
;
TITL 14OMe24tPe_0m in P-1
CELL  0.71069   6.4560   6.5510  10.8000   93.120  105.950  108.460
ZERR     2.00   0.0050   0.0050   0.0050    0.005    0.005    0.005
LATT   1
SFAC  C    H    O
UNIT  18   30   2
MERG   2
FMAP   2
PLAN   25
SIZE     0.10   0.20   0.40
ACTA    50.00
BOND   $H
L.S.  10
TEMP  -183.00
WGHT    0.056600    0.136000
FVAR       0.56555
C1    1    0.660455    0.408000    0.560103    11.00000    0.01475    0.01464 =
         0.01367    0.00319    0.00384    0.00604
C2    1    0.540196    0.347218    0.427493    11.00000    0.01689    0.01356 =
         0.01344    0.00050    0.00521    0.00524
C3    1    0.376204    0.434752    0.363105    11.00000    0.01403    0.01283 =
         0.01173    0.00117    0.00391    0.00253
C4    1    0.244496    0.360515    0.217133    11.00000    0.01610    0.01554 =
         0.01134    0.00012    0.00274    0.00491
C5    1    0.283163    0.554462    0.139929    11.00000    0.02267    0.01907 =
         0.01274    0.00250    0.00459    0.00614
C6    1    0.530871    0.701277    0.168046    11.00000    0.02463    0.02939 =
         0.02476    0.00721    0.00888    0.00339
C7    1    0.316189    0.185069    0.157896    11.00000    0.02411    0.01991 =
         0.01380   -0.00287    0.00240    0.00874
C8    1   -0.015033    0.258294    0.197633    11.00000    0.01678    0.02225 =
         0.01657    0.00051    0.00205    0.00283
C9    1    0.881124    0.178786    0.543897    11.00000    0.02154    0.02144 =
         0.01791    0.00210    0.00556    0.01291
O1    3    0.817961    0.315718    0.622196    11.00000    0.02554    0.02577 =
         0.01366    0.00071    0.00284    0.01734
H2    2    0.573577    0.240449    0.379028    11.00000    0.02465
H5A   2    0.214628    0.491591    0.046244    11.00000    0.02326
H5B   2    0.195515    0.645544    0.157192    11.00000    0.02079
H6A   2    0.598970    0.781955    0.263937    11.00000    0.03588
H6B   2    0.634652    0.615121    0.154172    11.00000    0.03746
H6C   2    0.543796    0.818500    0.106907    11.00000    0.03426
H7A   2    0.225578    0.137710    0.066203    11.00000    0.02487
H7B   2    0.479260    0.238023    0.162629    11.00000    0.02986
H7C   2    0.285594    0.050316    0.201353    11.00000    0.02262
H8A   2   -0.072623    0.360423    0.233826    11.00000    0.02142
H8B   2   -0.046005    0.122913    0.239030    11.00000    0.02816
H8C   2   -0.097135    0.216073    0.103056    11.00000    0.02369
H9A   2    0.743866    0.042741    0.500016    11.00000    0.02395
H9B   2    0.999912    0.143947    0.603646    11.00000    0.02725
H9C   2    0.940031    0.256135    0.477447    11.00000    0.02100
HKLF    4
REM  14OMe24tPe_0m in P-1
REM R1 =  0.0419 for   1698 Fo > 4sig(Fo)  and  0.0459 for all   1888 data
REM    151 parameters refined using      0 restraints
END
WGHT      0.0566      0.1360
REM Highest difference peak  0.395,  deepest hole -0.218,  1-sigma level  0.043
Q1    1   0.2812  0.2793  0.1882  11.00000  0.05    0.39
Q2    1   0.4067  0.6057  0.1548  11.00000  0.05    0.35
Q3    1   0.6462  0.4206  0.4859  11.00000  0.05    0.34
Q4    1   0.6342  0.4722  0.5997  11.00000  0.05    0.34
Q5    1   0.5706  0.3548  0.5007  11.00000  0.05    0.32
Q6    1   0.3173  0.3970  0.2883  11.00000  0.05    0.31
Q7    1   0.1189  0.3183  0.2066  11.00000  0.05    0.29
Q8    1   0.4691  0.4066  0.4032  11.00000  0.05    0.28
Q9    1   0.2703  0.4570  0.1833  11.00000  0.05    0.28
Q10   1   0.7240  0.3571  0.5817  11.00000  0.05    0.18
Q11   1   0.9126  0.3739  0.6829  11.00000  0.05    0.15
Q12   1   0.8430  0.2479  0.5761  11.00000  0.05    0.15
Q13   1   0.3171  0.1870  0.0518  11.00000  0.05    0.12
Q14   1   0.6602  0.6583  0.2169  11.00000  0.05    0.12
Q15   1   0.5909  0.3027  0.3801  11.00000  0.05    0.12
Q16   1   0.8084  0.2799  0.6885  11.00000  0.05    0.12
Q17   1  -0.1154  0.1504  0.2604  11.00000  0.05    0.11
Q18   1   0.8099  0.1238  0.4609  11.00000  0.05    0.11
Q19   1   0.5947  0.3288  0.2039  11.00000  0.05    0.10
Q20   1  -0.0366  0.5597  0.0988  11.00000  0.05    0.10
Q21   1   0.2359  0.5287  0.0812  11.00000  0.05    0.10
Q22   1   0.4368  0.2496  0.1685  11.00000  0.05    0.10
Q23   1   0.1965  0.4212 -0.0184  11.00000  0.05    0.09
Q24   1   0.6645  0.2191  0.5672  11.00000  0.05    0.09
Q25   1   0.1042  0.5787  0.0983  11.00000  0.05    0.09
;
data_global
_journal_date_recd_electronic     2011-09-06
_journal_date_accepted     2011-09-15
_journal_name_full     'Acta Crystallographica, Section E'
_journal_year     2011
_journal_volume     67
_journal_issue     10
_journal_page_first     o2708
_journal_page_last     o2708
_journal_paper_category     QO
_journal_coeditor_code     TK2787
_publ_contact_author_name     'Kiichi Amimoto'
_publ_contact_author_address
;
Department of Science Education
Graduate School of Education
Hiroshima University
1-1-1 Kagamiyama
Higashi-Hiroshima
Hiroshima
Japan
;
_publ_contact_author_email     'kamimo@hiroshima-u.ac.jp'
_publ_contact_author_fax     '+81 82 424 7091'
_publ_contact_author_phone     '+81 82 424 7091'
_publ_section_title
;
1,4-Bis(1,1-dimethylpropyl)-2,5-dimethoxybenzene
;
loop_
    _publ_author_name
    _publ_author_footnote
    _publ_author_address
    'Amimoto, Kiichi' .
;
Department of Science Education
Graduate School of Education
Hiroshima University
1-1-1 Kagamiyama
Higashi--Hiroshima
Hiroshima
Japan
;
