# Supplementary material for: 1,4-Bis(1,1-dimethyl­prop­yl)-2,5-dimeth­oxy­benzene
Source: Acta Crystallogr Sect E Struct Rep Online. 2011 Sep 30;67(Pt 10):o2708. doi: 10.1107/S160053681103772X (PMC3201239; doi:10.1107/S160053681103772X)
Supplement: Supplementary file 2 [file e-67-o2708-Isup2.hkl]

# 
# h,k,l, Fc-squared, Fo-squared, sigma(Fo-squared) and status flag 
# 
data_I
_shelx_title ' t068403' 
_shelx_refln_list_code          4 
_shelx_F_calc_maximum       57.63 
_exptl_crystal_F_000       154.00 
_reflns_d_resolution_high  0.7337 
 
loop_ 
 _symmetry_equiv_pos_as_xyz 
 'x, y, z' 
 '-x, -y, -z' 
 
_cell_length_a     6.4560 
_cell_length_b     6.5510 
_cell_length_c    10.8000 
_cell_angle_alpha  93.120 
_cell_angle_beta  105.950 
_cell_angle_gamma 108.460 
 
_shelx_F_squared_multiplier     1.000 
 
loop_ 
 _refln_index_h 
 _refln_index_k 
 _refln_index_l 
 _refln_F_squared_calc 
 _refln_F_squared_meas 
 _refln_F_squared_sigma 
 _refln_observed_status 
   1   0   0      198.71      189.71      2.19 o 
   2   0   0       45.16       49.77      1.03 o 
   3   0   0        5.06        7.36      0.20 o 
   4   0   0       20.24       17.69      0.47 o 
   5   0   0        1.54        2.26      0.17 o 
   6   0   0       25.65       24.01      0.63 o 
   7   0   0        0.34        0.78      0.28 o 
  -6   1   0        1.36        1.27      0.15 o 
  -5   1   0        0.40        0.47      0.11 o 
  -4   1   0        2.28        4.61      0.19 o 
  -3   1   0      114.67      134.87      1.64 o 
  -2   1   0      238.86      238.83      4.66 o 
  -1   1   0      132.35      133.52      1.56 o 
   0   1   0     1549.11     1558.72     24.45 o 
   1   1   0      656.08      709.02     11.32 o 
   2   1   0      770.08      725.84     17.01 o 
   3   1   0       19.88       18.60      0.37 o 
   4   1   0       10.41       11.31      0.32 o 
   5   1   0       15.86       15.07      0.40 o 
   6   1   0        0.32        0.09      0.19 o 
   7   1   0       20.70       18.51      0.91 o 
  -7   2   0       62.78       58.34      1.34 o 
  -6   2   0       43.59       41.10      0.76 o 
  -5   2   0       16.45       14.40      0.36 o 
  -4   2   0       19.59       23.40      0.45 o 
  -3   2   0       55.83       70.61      0.96 o 
  -2   2   0      577.53      572.18      6.74 o 
  -1   2   0        3.54        1.80      0.09 o 
   0   2   0      691.52      673.41     10.91 o 
   1   2   0      286.46      300.55      4.91 o 
   2   2   0       52.05       49.46      0.94 o 
   3   2   0      109.63      103.14      1.84 o 
   4   2   0       30.64       29.17      1.61 o 
   5   2   0        1.70        2.09      0.20 o 
   6   2   0        0.83        0.56      0.25 o 
  -7   3   0       47.62       43.11      1.09 o 
  -6   3   0       74.19       67.16      1.44 o 
  -5   3   0       47.72       48.27      0.81 o 
  -4   3   0       25.11       22.21      0.47 o 
  -3   3   0      141.51      164.29      2.53 o 
  -2   3   0      129.09      127.92      1.35 o 
  -1   3   0       38.68       38.43      0.64 o 
   0   3   0       57.40       78.79      1.44 o 
   1   3   0       15.06       14.19      0.38 o 
   2   3   0       14.39       14.04      0.38 o 
   3   3   0      130.64      127.72      2.25 o 
   4   3   0       87.63       80.55      1.22 o 
   5   3   0       12.33       13.51      0.72 o 
   6   3   0       26.51       30.45      1.19 o 
  -8   4   0        1.47        1.06      0.25 o 
  -7   4   0        3.64        5.06      0.38 o 
  -6   4   0       29.19       25.92      0.78 o 
  -5   4   0       29.50       24.36      0.72 o 
  -4   4   0       86.40       91.45      1.81 o 
  -3   4   0        2.05        3.76      0.21 o 
  -2   4   0       85.15       78.02      1.74 o 
  -1   4   0        4.57        6.08      0.28 o 
   0   4   0       32.05       36.77      0.84 o 
   1   4   0       38.83       42.30      0.88 o 
   2   4   0       10.17        9.00      0.34 o 
   3   4   0       12.64       11.91      0.41 o 
   4   4   0        3.46        3.31      0.28 o 
   5   4   0        0.22        0.56      0.25 o 
  -8   5   0        0.00        0.09      0.16 o 
  -7   5   0        0.10        0.22      0.16 o 
  -6   5   0        1.36        1.34      0.22 o 
  -4   5   0      240.82      245.83      4.28 o 
  -3   5   0      448.31      435.86      7.19 o 
  -2   5   0        7.90        6.85      0.38 o 
  -1   5   0       22.69       22.54      0.66 o 
   0   5   0       16.82       17.45      0.56 o 
   1   5   0        0.07        0.06      0.09 o 
   2   5   0       22.24       21.13      0.59 o 
   3   5   0        0.23        0.38      0.13 o 
   4   5   0        0.61        0.56      0.25 o 
  -7   6   0        3.69        4.63      0.41 o 
  -5   6   0        2.17        2.59      0.31 o 
  -4   6   0       11.99       11.60      0.53 o 
  -3   6   0      430.26      429.26      7.19 o 
  -2   6   0        0.03       -0.09      0.13 o 
  -1   6   0       22.07       21.48      0.72 o 
   0   6   0        6.39        7.72      0.41 o 
   1   6   0       11.53       12.13      0.44 o 
   2   6   0        8.50        8.57      0.38 o 
  -6   7   0       35.22       40.39      1.22 o 
  -5   7   0        0.39        0.00      0.16 o 
  -4   7   0        4.36        4.16      0.38 o 
  -3   7   0       27.07       26.89      0.91 o 
  -2   7   0       43.95       42.18      1.16 o 
  -1   7   0        4.35        4.25      0.34 o 
   0   7   0        5.66        8.19      0.41 o 
   1   7   0        0.00       -0.09      0.09 o 
  -5   8   0       29.43       33.39      1.13 o 
  -4   8   0        3.42        3.38      0.41 o 
  -3   8   0        4.84        4.44      0.41 o 
  -2   8   0        6.83        6.25      0.44 o 
  -1   8   0        1.63        1.19      0.25 o 
   0   8   0       30.71       32.83      0.91 o 
   0  -8   1        0.01        0.03      0.13 o 
   1  -8   1       90.32       91.89      2.03 o 
   2  -8   1        4.09        4.00      0.38 o 
   3  -8   1        0.01        0.06      0.16 o 
   4  -8   1        1.24        0.97      0.25 o 
  -1  -7   1       18.26       17.70      0.59 o 
   0  -7   1        9.41        8.07      0.44 o 
   1  -7   1       11.88       11.07      0.53 o 
   2  -7   1       79.04       76.63      1.72 o 
   3  -7   1        0.95        1.25      0.25 o 
   4  -7   1        6.05        6.19      0.44 o 
   5  -7   1        2.87        2.78      0.38 o 
   6  -7   1       17.51       19.45      0.81 o 
  -2  -6   1        1.21        1.25      0.19 o 
  -1  -6   1       49.91       54.06      1.16 o 
   0  -6   1       19.91       17.60      0.63 o 
   1  -6   1       20.11       18.23      0.63 o 
   2  -6   1      249.50      252.49      4.44 o 
   3  -6   1       73.88       76.57      1.72 o 
   4  -6   1       53.63       54.31      1.38 o 
   5  -6   1        6.98        7.47      0.44 o 
   6  -6   1        7.89        6.03      0.44 o 
   7  -6   1       25.68       28.08      0.97 o 
  -4  -5   1        0.00        0.09      0.19 o 
  -2  -5   1        5.36        6.16      0.28 o 
  -1  -5   1      213.13      221.04      3.72 o 
   0  -5   1       11.68       11.85      0.47 o 
   1  -5   1       18.94       20.06      0.46 o 
   2  -5   1      102.50      100.38      1.46 o 
   3  -5   1       34.23       34.55      0.94 o 
   4  -5   1       14.42       12.44      0.53 o 
   5  -5   1       43.39       42.83      1.13 o 
   6  -5   1       85.41       81.63      1.81 o 
   7  -5   1        0.00        0.13      0.16 o 
  -5  -4   1       48.20       50.30      1.53 o 
  -4  -4   1       48.76       50.43      1.47 o 
  -3  -4   1       20.31       18.57      0.53 o 
  -2  -4   1       10.05       11.29      0.34 o 
   0  -4   1        9.41       10.91      0.38 o 
   1  -4   1       87.05       84.88      1.78 o 
   2  -4   1        8.97       11.16      0.32 o 
   3  -4   1        0.09        0.09      0.09 o 
   4  -4   1       15.93       17.54      0.59 o 
   5  -4   1        2.16        3.22      0.28 o 
   6  -4   1        8.16        6.13      0.38 o 
   7  -4   1       15.29       16.45      0.66 o 
   8  -4   1       11.98       11.82      0.59 o 
  -6  -3   1        1.71        2.09      0.41 o 
  -5  -3   1        1.14        0.78      0.25 o 
  -4  -3   1       89.11       93.71      1.37 o 
  -3  -3   1      107.11       97.58      1.75 o 
  -2  -3   1      122.91      121.12      2.03 o 
   0  -3   1       66.69       69.75      1.28 o 
   1  -3   1       29.20       29.91      0.52 o 
   2  -3   1       48.91       61.36      0.92 o 
   3  -3   1        0.98        0.69      0.10 o 
   4  -3   1        0.24        0.50      0.13 o 
   5  -3   1        0.02        0.06      0.13 o 
   6  -3   1      122.67      106.83      2.09 o 
   7  -3   1        0.72        0.59      0.19 o 
   8  -3   1        8.50        9.41      0.53 o 
  -6  -2   1        6.66        6.88      0.53 o 
  -5  -2   1        1.29        2.00      0.31 o 
  -4  -2   1       17.19       17.74      0.40 o 
  -3  -2   1        1.60        4.28      0.22 o 
  -2  -2   1      349.69      361.01      5.66 o 
  -1  -2   1       75.97       78.91      1.34 o 
   0  -2   1       53.92       51.71      0.94 o 
   1  -2   1       39.82       40.14      0.60 o 
   2  -2   1        2.78        4.72      0.15 o 
   3  -2   1      283.28      308.34      4.42 o 
   4  -2   1        8.90        8.27      0.34 o 
   5  -2   1       83.87       77.66      2.27 o 
   6  -2   1       10.24        9.16      0.44 o 
   7  -2   1        8.10        8.54      0.47 o 
  -7  -1   1        5.27        4.31      0.50 o 
  -6  -1   1       13.11       17.85      0.81 o 
  -5  -1   1       26.65       23.21      1.06 o 
  -4  -1   1       14.63       14.24      0.33 o 
  -3  -1   1      273.78      278.00      3.25 o 
  -2  -1   1       34.05       37.93      0.53 o 
  -1  -1   1     2081.02     2163.82     36.74 o 
   0  -1   1      353.41      380.71      6.22 o 
   1  -1   1     1300.35     1245.46     19.59 o 
   2  -1   1       25.57       23.78      0.35 o 
   3  -1   1      287.69      292.78      3.39 o 
   4  -1   1       19.41       19.54      0.40 o 
   5  -1   1        3.55        2.34      0.22 o 
   6  -1   1        1.58        1.37      0.17 o 
   7  -1   1        1.01        1.38      0.25 o 
  -8   0   1        0.02        0.38      0.25 o 
  -7   0   1        1.27        2.09      0.38 o 
  -6   0   1        0.30        0.97      0.25 o 
  -5   0   1       81.99       85.11      1.67 o 
  -4   0   1      230.68      239.06      2.86 o 
  -3   0   1      130.21      129.63      1.58 o 
  -2   0   1       47.12       59.02      1.42 o 
  -1   0   1     1766.96     1746.97     28.83 o 
   0   0   1      470.40      447.30     15.56 o 
   1   0   1     1542.15     1376.36     27.45 o 
   2   0   1        0.02       -0.06      0.06 o 
   3   0   1      477.66      502.86      5.79 o 
   4   0   1       57.91       56.99      0.89 o 
   5   0   1       12.70       13.46      0.36 o 
   6   0   1       14.90       15.81      0.46 o 
   7   0   1       35.92       45.05      1.44 o 
  -7   1   1        4.20        5.31      0.47 o 
  -6   1   1        5.78        5.04      0.25 o 
  -5   1   1        3.49        3.93      0.28 o 
  -4   1   1      277.17      295.82      3.48 o 
  -3   1   1        4.42        4.28      0.34 o 
  -2   1   1       32.08       33.23      0.48 o 
  -1   1   1      204.54      196.09      3.31 o 
   0   1   1        0.04        0.06      0.03 o 
   1   1   1      537.34      512.39      8.38 o 
   2   1   1       20.67       21.48      0.50 o 
   3   1   1      291.39      282.69      4.60 o 
   4   1   1       15.07       15.23      0.39 o 
   5   1   1        0.68        0.95      0.14 o 
   6   1   1      107.01      117.06      1.89 o 
   7   1   1       80.68       91.89      2.34 o 
  -6   2   1       81.10       75.73      1.17 o 
  -5   2   1       31.66       27.59      0.54 o 
  -4   2   1       90.14       98.60      1.33 o 
  -3   2   1       19.59       21.68      0.42 o 
  -2   2   1       35.93       37.49      0.91 o 
  -1   2   1      142.79      136.65      1.43 o 
   0   2   1       10.81        9.13      0.28 o 
   1   2   1       62.98       61.84      1.09 o 
   2   2   1       21.34       21.79      0.50 o 
   3   2   1      118.02      121.81      2.16 o 
   4   2   1       21.44       19.04      0.59 o 
   5   2   1        0.07        0.02      0.10 o 
   6   2   1       32.78       34.67      1.22 o 
  -7   3   1       10.37       10.35      0.47 o 
  -6   3   1       40.75       39.39      0.97 o 
  -5   3   1       23.76       21.75      0.52 o 
  -4   3   1       23.49       28.54      0.56 o 
  -3   3   1       11.73       14.54      0.35 o 
  -2   3   1      274.35      321.71      5.50 o 
  -1   3   1      133.90      140.04      3.81 o 
   0   3   1       61.78       63.19      1.22 o 
   1   3   1      131.52      133.09      2.25 o 
   2   3   1        2.03        2.03      0.16 o 
   3   3   1      137.94      133.50      2.38 o 
   4   3   1        1.28        0.78      0.16 o 
   5   3   1        0.77        0.45      0.14 o 
  -7   4   1        0.05        0.31      0.16 o 
  -6   4   1       53.15       51.87      1.25 o 
  -5   4   1       26.45       25.07      0.72 o 
  -4   4   1      169.95      165.28      2.95 o 
  -3   4   1        9.14        9.87      0.32 o 
  -2   4   1        4.22        3.76      0.16 o 
  -1   4   1       71.66       76.33      1.06 o 
   0   4   1      130.91      137.75      2.47 o 
   1   4   1       12.15       13.82      0.41 o 
   2   4   1       26.30       24.64      0.63 o 
   3   4   1        3.78        2.66      0.22 o 
   4   4   1        6.16        8.00      0.41 o 
   5   4   1        0.73        0.63      0.28 o 
  -8   5   1       41.09       47.90      1.31 o 
  -7   5   1        1.33        1.78      0.28 o 
  -6   5   1       12.79       12.69      0.56 o 
  -5   5   1       10.58       10.63      0.50 o 
  -4   5   1      232.51      222.63      3.91 o 
  -3   5   1       15.50       15.75      0.52 o 
  -2   5   1      222.12      221.82      3.85 o 
  -1   5   1       37.58       35.33      0.91 o 
   1   5   1        0.49        0.31      0.09 o 
   2   5   1       15.02       15.38      0.50 o 
   3   5   1        4.42        5.38      0.34 o 
  -7   6   1       22.46       25.48      0.91 o 
  -6   6   1        0.01        0.13      0.16 o 
  -5   6   1       10.13        9.75      0.50 o 
  -4   6   1       13.87       14.73      0.63 o 
  -3   6   1       74.92       79.10      1.72 o 
  -2   6   1        6.98        6.88      0.41 o 
  -1   6   1       16.27       16.38      0.59 o 
   0   6   1       54.59       56.56      1.25 o 
   1   6   1       33.71       31.58      0.81 o 
   2   6   1        0.09        0.19      0.13 o 
   3   6   1       61.68       63.56      1.47 o 
  -6   7   1        7.91        8.16      0.53 o 
  -5   7   1        7.34        9.16      0.53 o 
  -4   7   1       13.46       16.10      0.69 o 
  -3   7   1        3.69        3.72      0.31 o 
  -2   7   1       40.41       37.55      1.06 o 
  -1   7   1       23.00       22.20      0.78 o 
   0   7   1        4.41        4.88      0.31 o 
   1   7   1        0.82        1.19      0.19 o 
   2   7   1        6.78        7.07      0.41 o 
  -5   8   1        3.67        4.53      0.44 o 
  -4   8   1        1.06        1.06      0.25 o 
  -3   8   1       27.59       30.39      1.00 o 
  -2   8   1        0.84        1.19      0.25 o 
  -1   8   1        2.67        3.10      0.28 o 
   0   8   1       14.41       14.23      0.56 o 
   1  -8   2       39.99       34.86      1.06 o 
   2  -8   2        0.22        0.09      0.16 o 
   3  -8   2        3.36        3.66      0.41 o 
   4  -8   2        8.65        9.10      0.59 o 
   0  -7   2        0.57        0.44      0.19 o 
   1  -7   2       46.51       45.24      1.19 o 
   2  -7   2      193.97      199.84      3.69 o 
   3  -7   2        1.49        1.34      0.25 o 
   4  -7   2       29.66       30.39      1.00 o 
   5  -7   2        0.06        0.00      0.16 o 
   6  -7   2       14.95       16.41      0.75 o 
  -3  -6   2        3.16        3.60      0.47 o 
  -1  -6   2       19.37       19.48      0.59 o 
   0  -6   2       46.30       45.30      1.09 o 
   1  -6   2       52.29       48.84      1.19 o 
   2  -6   2      117.14      115.15      2.28 o 
   3  -6   2        3.09        2.63      0.31 o 
   4  -6   2       28.60       27.48      0.88 o 
   5  -6   2       29.20       28.26      0.91 o 
   6  -6   2        3.93        3.63      0.34 o 
  -4  -5   2        0.14        0.63      0.25 o 
  -3  -5   2       13.47       12.76      0.66 o 
  -2  -5   2      103.35       99.20      1.78 o 
  -1  -5   2        0.52        0.38      0.13 o 
   0  -5   2        9.26        7.04      0.27 o 
   1  -5   2        1.61        1.61      0.16 o 
   2  -5   2      123.60      117.75      1.69 o 
   3  -5   2        1.42        2.16      0.20 o 
   4  -5   2       12.99       10.88      0.50 o 
   5  -5   2        0.01        0.09      0.13 o 
   6  -5   2        3.05        2.56      0.31 o 
   7  -5   2       24.01       23.48      0.84 o 
  -5  -4   2       30.46       27.98      1.09 o 
  -4  -4   2        2.48        2.28      0.34 o 
  -3  -4   2       11.71       13.48      0.63 o 
  -2  -4   2      197.88      196.18      3.22 o 
  -1  -4   2       13.87       14.19      0.44 o 
   0  -4   2        1.72        1.13      0.16 o 
   1  -4   2       67.89       64.70      0.99 o 
   2  -4   2      184.53      185.42      6.11 o 
   3  -4   2        0.46        0.25      0.10 o 
   4  -4   2        7.06        6.85      0.38 o 
   5  -4   2       50.10       40.93      1.03 o 
   6  -4   2       39.98       32.77      0.94 o 
   7  -4   2        1.28        1.81      0.28 o 
  -6  -3   2       19.13       23.64      1.03 o 
  -5  -3   2        0.34        0.25      0.19 o 
  -4  -3   2        0.03        0.13      0.13 o 
  -3  -3   2        8.62        9.25      0.26 o 
  -2  -3   2        0.17        0.09      0.06 o 
  -1  -3   2      165.61      153.82      2.56 o 
   0  -3   2      303.29      341.28      5.47 o 
   1  -3   2       20.62       22.03      0.44 o 
   2  -3   2      100.83      122.74      1.66 o 
   3  -3   2       16.50       18.92      0.53 o 
   4  -3   2        3.05        3.10      0.25 o 
   5  -3   2       24.56       20.17      0.63 o 
   6  -3   2        0.39        0.25      0.16 o 
   7  -3   2        4.40        3.50      0.31 o 
  -7  -2   2        4.12        4.53      0.56 o 
  -6  -2   2        2.37        2.34      0.38 o 
  -5  -2   2        4.37        3.25      0.38 o 
  -4  -2   2       18.51       14.04      0.36 o 
  -3  -2   2       41.82       39.68      0.62 o 
  -2  -2   2      800.44      848.09      9.81 o 
  -1  -2   2      187.89      205.31      3.28 o 
   0  -2   2      519.48      538.75      8.80 o 
   1  -2   2      206.77      191.30      2.42 o 
   2  -2   2      170.94      181.27      1.82 o 
   3  -2   2      111.57      121.07      3.06 o 
   4  -2   2       41.25       43.92      1.27 o 
   5  -2   2        6.34        6.38      0.34 o 
   6  -2   2       21.28       18.20      0.63 o 
   7  -2   2        2.12        2.31      0.31 o 
  -7  -1   2        3.52        4.97      0.56 o 
  -6  -1   2        2.69        1.78      0.31 o 
  -5  -1   2       12.74       17.51      0.72 o 
  -4  -1   2        4.02        4.16      0.22 o 
  -3  -1   2       62.92       61.52      0.85 o 
  -2  -1   2      911.46      918.08     10.64 o 
  -1  -1   2     3321.01     3071.40     71.44 o 
   0  -1   2      414.67      427.07      4.12 o 
   1  -1   2       91.24       87.26      3.88 o 
   2  -1   2       38.09       42.01      0.64 o 
   3  -1   2       50.44       53.31      0.75 o 
   4  -1   2        2.84        3.84      0.20 o 
   5  -1   2       92.62       96.68      2.77 o 
   6  -1   2        0.07        0.09      0.16 o 
   7  -1   2        0.67        0.84      0.22 o 
  -8   0   2        0.40        0.28      0.28 o 
  -7   0   2        2.67        4.44      0.50 o 
  -6   0   2       38.03       36.14      1.16 o 
  -5   0   2       23.73       27.99      0.53 o 
  -4   0   2       13.19       14.39      0.31 o 
  -3   0   2      487.58      491.88      6.52 o 
  -2   0   2       88.94       86.23      1.38 o 
  -1   0   2       37.53       46.52      0.94 o 
   0   0   2       71.36       70.30      0.73 o 
   1   0   2        7.93        5.91      0.19 o 
   2   0   2       67.40       73.91      1.31 o 
   3   0   2       34.55       33.11      0.75 o 
   4   0   2      215.00      219.44      2.69 o 
   5   0   2      112.09      113.38      1.58 o 
   6   0   2       56.11       64.88      1.10 o 
   7   0   2        0.25        0.03      0.19 o 
  -8   1   2       33.94       34.42      1.34 o 
  -7   1   2        5.97        6.53      0.53 o 
  -6   1   2        5.85        7.03      0.47 o 
  -5   1   2      119.16      113.99      2.47 o 
  -4   1   2       40.63       36.41      0.59 o 
  -3   1   2       24.10       19.15      0.36 o 
  -2   1   2       89.65       87.15      1.10 o 
  -1   1   2     1239.05     1147.49     13.25 o 
   0   1   2      169.37      181.08      2.15 o 
   1   1   2       43.64       42.64      0.78 o 
   2   1   2      142.44      146.41      2.47 o 
   3   1   2       74.43       77.91      1.47 o 
   4   1   2        5.37        5.16      0.31 o 
   5   1   2       22.51       25.77      0.58 o 
   6   1   2      206.80      222.34      2.92 o 
  -7   2   2        1.10        0.91      0.28 o 
  -6   2   2       18.21       18.24      0.72 o 
  -5   2   2      282.92      258.30      5.61 o 
  -4   2   2        7.05        5.90      0.41 o 
  -3   2   2       35.92       42.59      0.67 o 
  -2   2   2        0.18        0.14      0.08 o 
  -1   2   2      504.76      546.30      6.47 o 
   1   2   2        0.05        0.19      0.06 o 
   2   2   2       56.97       60.43      1.16 o 
   3   2   2       28.60       31.36      0.78 o 
   4   2   2       65.28       62.03      1.34 o 
   5   2   2        0.11        0.31      0.16 o 
   6   2   2       16.45       19.53      0.56 o 
  -6   3   2        0.06        0.28      0.11 o 
  -5   3   2       48.76       47.20      0.83 o 
  -4   3   2       11.36        8.42      0.29 o 
  -3   3   2      346.83      345.11      4.11 o 
  -2   3   2       20.75       27.91      0.97 o 
  -1   3   2      329.07      382.02      6.13 o 
   0   3   2       27.93       31.64      0.69 o 
   1   3   2       43.57       40.05      0.81 o 
   2   3   2        4.38        3.56      0.22 o 
   3   3   2        0.34        0.03      0.09 o 
   4   3   2        2.37        2.53      0.28 o 
   5   3   2        0.02        0.09      0.12 o 
  -7   4   2       11.47       11.69      0.53 o 
  -6   4   2        5.93        6.44      0.38 o 
  -5   4   2      455.10      450.37      5.40 o 
  -4   4   2       92.17       92.61      1.37 o 
  -3   4   2        7.83        9.17      1.28 o 
  -2   4   2        1.70        0.86      0.20 o 
  -1   4   2        0.46        0.69      0.13 o 
   0   4   2       27.43       31.64      0.72 o 
   1   4   2       22.75       20.92      0.56 o 
   2   4   2        0.06        0.03      0.09 o 
   3   4   2       14.10       12.22      0.47 o 
   4   4   2       14.31       16.16      0.63 o 
  -7   5   2       18.61       20.04      0.75 o 
  -6   5   2        7.83        7.00      0.41 o 
  -5   5   2       11.85       10.25      0.47 o 
  -4   5   2      122.39      128.88      3.16 o 
  -3   5   2       10.01        8.75      0.34 o 
  -2   5   2        7.11        6.16      0.34 o 
  -1   5   2       54.67       52.09      1.19 o 
   0   5   2       76.50       80.44      1.56 o 
   1   5   2       32.37       32.73      0.78 o 
   2   5   2       50.20       48.27      1.09 o 
   3   5   2       19.45       17.07      0.63 o 
   4   5   2        2.25        2.06      0.28 o 
  -8   6   2        6.20        8.13      0.53 o 
  -7   6   2       23.09       27.95      0.94 o 
  -6   6   2       12.41       11.47      0.56 o 
  -5   6   2       20.20       20.51      0.75 o 
  -4   6   2        8.36        8.82      0.47 o 
  -3   6   2       15.36       13.22      0.56 o 
  -2   6   2        0.23        0.25      0.16 o 
  -1   6   2       11.94       11.01      0.50 o 
   0   6   2       12.55       12.04      0.47 o 
   1   6   2       54.00       54.93      1.22 o 
   2   6   2      132.99      132.03      2.50 o 
   3   6   2       52.71       50.93      1.28 o 
  -7   7   2        9.55       11.22      0.63 o 
  -6   7   2        2.61        2.66      0.34 o 
  -5   7   2        0.79        0.84      0.22 o 
  -4   7   2       37.73       39.64      1.13 o 
  -3   7   2        0.11        0.31      0.19 o 
  -2   7   2        0.03        0.06      0.16 o 
   0   7   2        1.26        1.13      0.19 o 
   1   7   2        5.54        4.94      0.31 o 
  -5   8   2        8.35        8.60      0.53 o 
  -4   8   2       69.09       71.13      1.78 o 
  -3   8   2        1.19        1.09      0.25 o 
  -2   8   2        2.12        3.19      0.38 o 
  -1   8   2        0.81        1.56      0.25 o 
   1  -8   3       40.26       41.43      1.19 o 
   2  -8   3        8.08        8.75      0.53 o 
   3  -8   3        0.55        0.81      0.25 o 
   4  -8   3        1.29        2.44      0.38 o 
   0  -7   3        2.16        2.13      0.28 o 
   1  -7   3       92.31       93.73      1.97 o 
   2  -7   3       20.13       20.85      0.78 o 
   3  -7   3       30.20       30.51      1.00 o 
   4  -7   3        0.24        0.09      0.16 o 
   5  -7   3        3.55        3.94      0.38 o 
  -3  -6   3       10.63       10.07      0.63 o 
  -2  -6   3       23.10       22.17      0.88 o 
  -1  -6   3       19.14       16.82      0.59 o 
   0  -6   3        0.91        1.05      0.19 o 
   1  -6   3        5.22        6.33      0.30 o 
   2  -6   3        2.24        2.50      0.28 o 
   3  -6   3        7.60        8.38      0.47 o 
   4  -6   3        3.31        3.10      0.34 o 
   5  -6   3       28.12       27.17      0.91 o 
   6  -6   3       18.32       16.10      0.69 o 
  -4  -5   3        0.18        0.34      0.22 o 
  -3  -5   3        3.95        3.44      0.41 o 
  -2  -5   3        4.87        4.91      0.41 o 
  -1  -5   3       35.33       29.36      0.75 o 
   0  -5   3       15.54       15.84      0.42 o 
   1  -5   3       51.21       48.41      0.86 o 
   2  -5   3       19.93       18.83      0.56 o 
   3  -5   3       97.39       95.77      1.64 o 
   4  -5   3       10.56        7.10      0.41 o 
   5  -5   3       52.61       41.05      1.09 o 
   6  -5   3        0.02        0.31      0.16 o 
   7  -5   3        1.11        2.25      0.31 o 
  -5  -4   3        0.79        0.50      0.25 o 
  -4  -4   3       43.48       40.58      1.25 o 
  -3  -4   3        0.06       -0.13      0.13 o 
  -2  -4   3        3.80        3.47      0.16 o 
  -1  -4   3       16.30       15.29      0.47 o 
   0  -4   3        0.06        0.03      0.08 o 
   1  -4   3      277.35      303.30      3.74 o 
   2  -4   3        6.85        5.70      0.34 o 
   3  -4   3        0.11        0.25      0.11 o 
   4  -4   3       22.39       15.23      0.53 o 
   5  -4   3      169.01      142.50      2.66 o 
   6  -4   3        2.27        3.31      0.31 o 
   7  -4   3        3.06        3.41      0.38 o 
  -6  -3   3       37.74       44.74      1.50 o 
  -5  -3   3        0.26        0.22      0.19 o 
  -4  -3   3       16.62       16.70      0.72 o 
  -3  -3   3       12.35       23.48      0.78 o 
  -2  -3   3      107.09      117.32      1.48 o 
  -1  -3   3       18.82       24.54      0.43 o 
   1  -3   3      623.19      678.04      6.51 o 
   2  -3   3      224.75      243.50      3.36 o 
   3  -3   3        8.26       13.54      0.44 o 
   4  -3   3       17.38       14.29      0.50 o 
   5  -3   3       13.77       11.82      0.50 o 
   6  -3   3        6.22        6.22      0.38 o 
   7  -3   3        2.26        2.66      0.31 o 
  -7  -2   3        1.43        1.59      0.38 o 
  -6  -2   3        9.79        9.22      0.63 o 
  -5  -2   3        0.14        0.22      0.19 o 
  -4  -2   3      107.35      107.27      2.28 o 
  -3  -2   3       39.84       45.67      0.68 o 
  -2  -2   3      601.25      654.56     11.18 o 
  -1  -2   3       18.12       24.06      0.38 o 
   0  -2   3      436.91      466.53      4.52 o 
   1  -2   3        0.01        0.09      0.11 o 
   2  -2   3      415.23      418.51      5.69 o 
   3  -2   3       41.20       34.39      0.84 o 
   4  -2   3       46.63       47.37      1.06 o 
   5  -2   3        6.22        5.10      0.34 o 
   6  -2   3       12.26       12.88      0.56 o 
   7  -2   3        4.09        2.85      0.34 o 
  -7  -1   3        7.63        7.97      0.59 o 
  -6  -1   3       53.30       56.50      1.59 o 
  -4  -1   3        6.23        5.25      0.38 o 
  -3  -1   3       25.30       28.47      0.44 o 
  -2  -1   3       99.95      112.53      1.36 o 
  -1  -1   3      507.71      535.03      6.06 o 
   0  -1   3      334.26      334.81      3.23 o 
   1  -1   3      362.26      367.20      4.46 o 
   2  -1   3       41.01       34.64      0.72 o 
   3  -1   3       32.73       36.20      0.57 o 
   4  -1   3      187.88      190.69      2.35 o 
   5  -1   3      114.70      121.24      2.31 o 
   6  -1   3        1.85        1.94      0.28 o 
   7  -1   3        0.51        0.53      0.22 o 
  -8   0   3        0.78        0.72      0.31 o 
  -7   0   3        6.24        6.78      0.53 o 
  -6   0   3        5.03        6.85      0.50 o 
  -5   0   3        0.10        0.00      0.13 o 
  -4   0   3       34.53       32.97      0.72 o 
  -3   0   3       38.37       44.24      0.78 o 
  -2   0   3        3.87        3.07      0.11 o 
  -1   0   3      610.08      622.96     12.74 o 
   0   0   3     1460.25     1410.01     19.89 o 
   1   0   3      208.02      205.47      3.31 o 
   2   0   3       31.35       27.61      0.63 o 
   3   0   3       72.39       82.38      1.56 o 
   4   0   3      161.84      163.29      2.88 o 
   5   0   3      283.42      293.02      3.60 o 
   6   0   3       16.22       16.54      0.66 o 
   7   0   3       20.75       24.20      0.88 o 
  -8   1   3        4.96        6.28      0.63 o 
  -7   1   3        9.59        7.94      0.56 o 
  -6   1   3        0.04       -0.03      0.16 o 
  -5   1   3       15.09       14.00      0.34 o 
  -4   1   3      128.96      117.61      1.53 o 
  -3   1   3       95.05      107.32      2.09 o 
  -2   1   3        0.86        0.30      0.06 o 
  -1   1   3        1.07        1.00      0.07 o 
   0   1   3      292.02      290.63      3.42 o 
   1   1   3      618.40      633.39     10.50 o 
   2   1   3      236.40      258.43      4.25 o 
   3   1   3       15.44       14.04      0.47 o 
   4   1   3       24.88       25.48      0.72 o 
   5   1   3       19.99       23.05      0.56 o 
   6   1   3        1.41        0.78      0.20 o 
  -8   2   3        3.15        2.53      0.44 o 
  -7   2   3        0.56        0.69      0.28 o 
  -6   2   3        0.84        1.09      0.28 o 
  -5   2   3        3.28        2.67      0.31 o 
  -4   2   3       74.46       70.16      1.03 o 
  -3   2   3        0.16        0.06      0.06 o 
  -2   2   3     1570.67     1622.78     19.12 o 
  -1   2   3       53.28       53.01      0.79 o 
   0   2   3       26.78       24.51      0.53 o 
   1   2   3       11.53       11.22      0.34 o 
   2   2   3      330.75      322.02      5.25 o 
   3   2   3        0.00        0.16      0.13 o 
   4   2   3        7.37        6.85      0.38 o 
   5   2   3       11.83       12.92      0.78 o 
   6   2   3        2.83        3.55      0.50 o 
  -7   3   3       36.58       34.86      1.28 o 
  -6   3   3       40.79       41.94      1.59 o 
  -5   3   3      263.93      262.00      3.28 o 
  -4   3   3       65.71       67.44      1.05 o 
  -3   3   3       12.98       17.37      0.41 o 
  -2   3   3      409.98      438.02      5.13 o 
  -1   3   3       66.77       72.73      1.07 o 
   0   3   3       24.54       21.95      0.53 o 
   1   3   3        1.23        2.00      0.16 o 
   2   3   3       38.54       37.55      0.88 o 
   3   3   3       14.64       15.48      0.53 o 
   4   3   3        8.24        6.28      0.38 o 
   5   3   3        0.06        0.09      0.19 o 
  -6   4   3        9.73       10.70      0.39 o 
  -5   4   3      208.70      220.28      4.14 o 
  -4   4   3        1.82        2.33      0.20 o 
  -3   4   3       63.55       72.55      1.13 o 
  -2   4   3      161.70      154.73      2.05 o 
  -1   4   3       65.57       72.72      1.47 o 
   0   4   3        0.81        0.78      0.13 o 
   1   4   3       37.25       34.39      0.81 o 
   2   4   3       36.88       36.14      0.88 o 
   3   4   3        0.66        0.78      0.19 o 
   4   4   3        1.94        2.50      0.31 o 
  -7   5   3        0.82        1.28      0.25 o 
  -6   5   3        0.44        0.81      0.19 o 
  -5   5   3       11.69       14.27      0.45 o 
  -4   5   3      237.27      238.55      3.08 o 
  -3   5   3        2.90        3.33      0.21 o 
  -2   5   3       16.04       16.48      0.56 o 
  -1   5   3        5.07        5.03      0.31 o 
   0   5   3       23.45       21.29      0.59 o 
   1   5   3      144.27      144.19      2.59 o 
   2   5   3      226.23      221.76      3.88 o 
   3   5   3        0.02        0.06      0.13 o 
   4   5   3        0.59        0.41      0.22 o 
  -7   6   3        0.07        0.13      0.16 o 
  -6   6   3        0.35        0.75      0.22 o 
  -5   6   3        0.36        0.00      0.13 o 
  -4   6   3       27.53       23.43      1.03 o 
  -3   6   3       21.00       19.92      0.69 o 
  -2   6   3       98.31       89.64      1.88 o 
  -1   6   3        1.24        0.84      0.16 o 
   0   6   3        1.53        1.44      0.19 o 
   1   6   3       62.71       63.81      1.41 o 
   2   6   3       67.30       68.75      1.53 o 
  -7   7   3       27.93       33.30      1.09 o 
  -6   7   3       21.77       25.45      0.94 o 
  -5   7   3       29.06       34.20      1.06 o 
  -4   7   3       21.97       24.48      0.84 o 
  -3   7   3       16.09       14.82      0.66 o 
  -2   7   3       33.86       29.64      0.94 o 
  -1   7   3       32.98       32.86      0.91 o 
   0   7   3        0.12        0.03      0.13 o 
   1   7   3        3.43        2.88      0.28 o 
  -4   8   3        0.44        0.75      0.25 o 
  -3   8   3        1.52        1.66      0.28 o 
   1  -8   4       83.20       86.26      1.94 o 
   2  -8   4       14.24       16.04      0.72 o 
   3  -8   4        0.03        0.28      0.19 o 
   4  -8   4        2.57        2.44      0.38 o 
   1  -7   4       42.40       41.11      1.13 o 
   2  -7   4       36.87       39.52      1.13 o 
   3  -7   4       15.46       14.19      0.66 o 
   4  -7   4        2.34        3.47      0.41 o 
   5  -7   4        0.64        0.59      0.22 o 
  -4  -6   4       13.59       13.51      0.78 o 
  -3  -6   4        2.37        1.78      0.31 o 
  -2  -6   4        5.65        6.66      0.47 o 
  -1  -6   4       16.63       16.38      0.81 o 
   0  -6   4       23.61       18.79      0.50 o 
   1  -6   4        4.72        5.14      0.28 o 
   2  -6   4        8.55        9.25      0.38 o 
   3  -6   4       37.41       34.61      0.97 o 
   4  -6   4       26.67       22.95      0.81 o 
   5  -6   4        1.41        1.41      0.25 o 
   6  -6   4        0.01       -0.13      0.13 o 
  -4  -5   4        6.46        5.78      0.50 o 
  -3  -5   4       32.64       32.52      1.06 o 
  -2  -5   4        2.69        2.59      0.31 o 
  -1  -5   4      100.74       95.07      1.32 o 
   0  -5   4       36.71       32.48      0.65 o 
   1  -5   4        0.37        0.57      0.13 o 
   2  -5   4       47.32       47.48      0.92 o 
   3  -5   4       55.67       53.55      1.00 o 
   4  -5   4       98.20       83.76      1.78 o 
   5  -5   4        1.45        1.09      0.22 o 
   6  -5   4       67.20       62.56      1.53 o 
  -5  -4   4       20.09       24.64      1.03 o 
  -4  -4   4       34.19       33.73      1.13 o 
  -3  -4   4       24.08       23.42      0.84 o 
  -2  -4   4       11.86       13.32      0.56 o 
  -1  -4   4       17.33       18.66      0.47 o 
   0  -4   4       69.75       79.46      0.93 o 
   1  -4   4        3.34        5.73      0.25 o 
   2  -4   4       24.50       24.88      0.57 o 
   3  -4   4       11.87       10.22      0.41 o 
   4  -4   4       31.69       25.01      0.72 o 
   5  -4   4        8.59        9.32      0.47 o 
   6  -4   4       17.91       16.16      0.66 o 
   7  -4   4        1.86        2.09      0.31 o 
  -6  -3   4        0.12       -0.03      0.22 o 
  -5  -3   4        6.48        8.44      0.59 o 
  -4  -3   4        6.35        6.22      0.47 o 
  -3  -3   4      922.95      936.37     15.41 o 
  -2  -3   4       47.13       49.08      0.70 o 
  -1  -3   4        0.36       -0.01      0.05 o 
   0  -3   4       43.89       51.99      0.64 o 
   1  -3   4       15.45       17.84      0.28 o 
   2  -3   4        1.48        0.98      0.13 o 
   3  -3   4       93.26       94.26      1.78 o 
   4  -3   4       22.67       21.20      0.66 o 
   5  -3   4        6.27        6.72      0.41 o 
   6  -3   4       12.31       11.35      0.53 o 
   7  -3   4        3.97        5.78      0.44 o 
  -7  -2   4        2.58        4.81      0.59 o 
  -6  -2   4       19.81       19.20      0.91 o 
  -5  -2   4        0.92        1.47      0.28 o 
  -4  -2   4       18.62       20.29      0.78 o 
  -3  -2   4      618.39      633.26     10.54 o 
  -2  -2   4      192.09      207.23      2.43 o 
  -1  -2   4      443.99      485.72      5.56 o 
   0  -2   4        2.10        2.06      0.10 o 
   1  -2   4       83.95       84.05      1.19 o 
   2  -2   4       61.25       65.57      1.05 o 
   3  -2   4       55.82       53.09      1.09 o 
   4  -2   4       30.44       27.64      0.75 o 
   5  -2   4       13.36       14.60      0.56 o 
   6  -2   4        0.70        1.19      0.25 o 
   7  -2   4        8.13       10.82      0.59 o 
  -7  -1   4        5.47        5.25      0.53 o 
  -6  -1   4        2.39        1.75      0.31 o 
  -5  -1   4       26.74       21.60      0.84 o 
  -4  -1   4        0.57        0.91      0.19 o 
  -3  -1   4       26.78       24.52      0.38 o 
  -2  -1   4      231.50      229.14      4.00 o 
  -1  -1   4      101.67      113.83      2.05 o 
   0  -1   4      138.45      133.29      1.36 o 
   1  -1   4        5.34        6.28      0.20 o 
   2  -1   4        6.17        7.50      0.28 o 
   3  -1   4       38.00       37.99      0.88 o 
   4  -1   4      368.49      377.96      6.22 o 
   5  -1   4        0.00        0.09      0.16 o 
   6  -1   4        0.04        0.06      0.16 o 
   7  -1   4        0.44        0.63      0.25 o 
  -8   0   4        9.65        7.60      0.66 o 
  -7   0   4       18.66       20.51      0.97 o 
  -6   0   4       14.90       12.41      0.66 o 
  -5   0   4       51.70       50.09      1.34 o 
  -3   0   4      159.55      158.62      1.92 o 
  -2   0   4       23.84       24.30      0.73 o 
  -1   0   4        5.25        7.20      0.98 o 
   0   0   4      578.73      584.13      5.66 o 
   1   0   4      743.04      774.95     21.07 o 
   2   0   4       32.51       28.58      0.69 o 
   3   0   4       36.83       36.05      0.88 o 
   4   0   4       92.64       94.14      1.84 o 
   5   0   4       46.83       46.58      1.16 o 
   6   0   4       18.99       20.26      0.78 o 
  -8   1   4        1.73        3.22      0.50 o 
  -7   1   4        5.85        5.75      0.53 o 
  -6   1   4       29.00       24.82      0.97 o 
  -5   1   4       17.68       17.73      0.75 o 
  -4   1   4        3.49        4.24      0.27 o 
  -3   1   4      103.99      116.93      1.51 o 
  -2   1   4       45.36       46.00      0.67 o 
  -1   1   4       46.46       48.26      0.65 o 
   0   1   4      297.92      321.73      3.76 o 
   1   1   4       90.96      113.52      1.97 o 
   2   1   4       19.59       15.79      0.47 o 
   3   1   4      234.63      224.98      3.85 o 
   4   1   4       41.05       43.15      1.06 o 
   5   1   4        7.86        8.07      0.34 o 
   6   1   4        3.92        4.28      0.41 o 
  -8   2   4       49.99       51.12      1.72 o 
  -7   2   4       89.69       87.17      2.25 o 
  -6   2   4      163.50      149.85      3.19 o 
  -5   2   4       47.88       41.74      0.72 o 
  -4   2   4        0.01        0.06      0.06 o 
  -3   2   4       85.74       98.82      1.44 o 
  -2   2   4      100.26      120.42      2.67 o 
  -1   2   4      412.02      411.61      4.89 o 
   0   2   4        6.31        3.91      0.19 o 
   1   2   4        9.02        8.91      0.31 o 
   2   2   4        1.19        2.09      0.19 o 
   3   2   4        8.92        8.82      0.41 o 
   4   2   4        8.09        8.35      0.44 o 
   5   2   4       14.21       17.01      0.69 o 
   6   2   4        9.67       12.63      0.75 o 
  -8   3   4        0.14       -0.22      0.22 o 
  -7   3   4       28.93       25.45      1.09 o 
  -6   3   4      516.84      495.92      8.85 o 
  -5   3   4        0.00       -0.04      0.09 o 
  -4   3   4       83.19       90.27      1.33 o 
  -3   3   4       21.56       20.37      0.45 o 
  -2   3   4       10.67        9.83      0.31 o 
  -1   3   4        7.47        8.48      0.25 o 
   0   3   4       51.59       47.62      0.94 o 
   1   3   4       48.52       42.93      0.91 o 
   2   3   4        5.82        4.94      0.28 o 
   3   3   4        6.22        6.47      0.38 o 
   4   3   4        0.95        0.84      0.19 o 
   5   3   4       41.43       45.90      1.25 o 
  -7   4   4        1.70        2.03      0.44 o 
  -6   4   4       69.84       70.12      1.19 o 
  -5   4   4       44.95       44.93      0.85 o 
  -4   4   4       31.64       32.51      0.66 o 
  -3   4   4        3.78        3.93      0.36 o 
  -2   4   4       17.33       20.72      0.49 o 
   0   4   4       23.17       23.29      0.59 o 
   1   4   4       61.83       58.46      1.22 o 
   2   4   4        1.54        1.63      0.22 o 
   3   4   4        0.74        0.72      0.19 o 
   4   4   4       10.29       11.85      0.56 o 
  -6   5   4        0.77        0.45      0.14 o 
  -5   5   4       38.84       35.95      0.77 o 
  -4   5   4        1.09        2.18      0.21 o 
  -3   5   4       96.14       85.18      1.34 o 
  -2   5   4       23.08       17.95      0.59 o 
  -1   5   4        4.16        4.44      0.25 o 
   0   5   4        2.79        2.75      0.22 o 
   1   5   4      228.71      227.07      3.91 o 
   2   5   4        0.06        0.28      0.13 o 
   3   5   4        1.17        1.09      0.25 o 
  -7   6   4        0.30        0.19      0.19 o 
  -6   6   4       19.73       22.10      0.78 o 
  -5   6   4        0.11        0.26      0.13 o 
  -4   6   4        0.72        1.20      0.50 o 
  -3   6   4       17.10       11.10      0.50 o 
  -2   6   4       62.01       52.18      1.28 o 
  -1   6   4       72.25       67.97      1.44 o 
   0   6   4       16.63       16.04      0.56 o 
   1   6   4        5.65        6.16      0.38 o 
   2   6   4        7.33        8.29      0.47 o 
  -7   7   4        2.92        3.31      0.41 o 
  -6   7   4       49.55       53.24      1.41 o 
  -5   7   4        1.30        1.53      0.25 o 
  -4   7   4       14.89       17.41      0.72 o 
  -3   7   4        4.28        3.28      0.34 o 
  -2   7   4       14.03       12.38      0.50 o 
  -1   7   4        2.31        1.81      0.22 o 
   0   7   4       25.18       25.98      0.78 o 
   2  -8   5       28.84       29.98      1.03 o 
   3  -8   5       31.84       36.58      1.19 o 
   1  -7   5        0.11        0.16      0.16 o 
   2  -7   5        0.04        0.03      0.16 o 
   3  -7   5        0.90        1.56      0.28 o 
   4  -7   5       19.27       21.20      0.84 o 
   5  -7   5       10.43        9.47      0.56 o 
  -4  -6   5        0.03       -0.06      0.22 o 
  -3  -6   5        0.71        0.72      0.28 o 
  -1  -6   5       17.24       15.35      0.81 o 
   0  -6   5        8.93        7.38      0.59 o 
   1  -6   5        0.73        0.22      0.14 o 
   2  -6   5        0.07        0.06      0.13 o 
   3  -6   5       83.55       76.03      1.37 o 
   4  -6   5        0.57        0.41      0.16 o 
   5  -6   5        2.57        3.13      0.38 o 
  -5  -5   5       24.17       23.67      1.09 o 
  -4  -5   5        2.47        2.41      0.41 o 
  -3  -5   5        5.26        6.72      0.47 o 
  -2  -5   5        0.63        1.16      0.25 o 
  -1  -5   5       12.99       12.38      0.69 o 
   0  -5   5       38.27       47.45      0.85 o 
   1  -5   5        0.15        0.46      0.13 o 
   2  -5   5      110.81      108.26      1.67 o 
   3  -5   5       67.99       60.37      1.13 o 
   4  -5   5        7.39        5.06      0.38 o 
   5  -5   5       22.93       21.20      0.75 o 
   6  -5   5       17.44       18.92      0.75 o 
  -5  -4   5        3.26        2.72      0.44 o 
  -4  -4   5       66.54       65.84      1.75 o 
  -3  -4   5       17.78       18.26      0.75 o 
  -2  -4   5       63.89       59.75      1.41 o 
  -1  -4   5        0.27        0.26      0.07 o 
   0  -4   5      202.52      211.70      2.73 o 
   1  -4   5        6.02        5.76      0.26 o 
   2  -4   5        5.55        4.14      0.25 o 
   3  -4   5       11.70        9.84      0.37 o 
   4  -4   5        0.48        0.47      0.16 o 
   5  -4   5        2.28        2.19      0.28 o 
   6  -4   5       48.88       49.93      1.31 o 
  -6  -3   5       23.85       27.23      1.16 o 
  -5  -3   5        6.81        4.78      0.47 o 
  -4  -3   5      176.86      177.96      3.53 o 
  -3  -3   5       84.74       86.76      1.91 o 
  -2  -3   5      205.83      197.72      3.60 o 
  -1  -3   5        0.15        0.30      0.07 o 
   0  -3   5      153.11      162.67      1.69 o 
   1  -3   5       43.23       43.86      0.76 o 
   2  -3   5       57.81       52.07      0.90 o 
   3  -3   5       37.32       33.95      0.84 o 
   4  -3   5        4.68        3.60      0.28 o 
   5  -3   5        4.20        3.88      0.34 o 
   6  -3   5        0.96        1.44      0.25 o 
  -7  -2   5       33.08       35.36      1.41 o 
  -6  -2   5        2.43        2.91      0.44 o 
  -5  -2   5        9.31        9.75      0.59 o 
  -3  -2   5       18.81       21.42      0.75 o 
  -2  -2   5        4.56        3.56      0.28 o 
  -1  -2   5       21.19       20.97      0.32 o 
   0  -2   5      732.27      744.40      8.29 o 
   1  -2   5        6.83        7.13      0.31 o 
   2  -2   5        7.28        7.10      0.27 o 
   3  -2   5      224.13      204.63      3.50 o 
   4  -2   5      138.81      129.65      2.41 o 
   5  -2   5        0.92        0.94      0.22 o 
   6  -2   5       15.39       16.16      0.69 o 
  -7  -1   5       12.67       11.47      0.75 o 
  -6  -1   5        0.16        0.03      0.19 o 
  -5  -1   5        0.15        0.13      0.16 o 
  -4  -1   5       12.71       10.10      0.53 o 
  -3  -1   5        7.61        6.91      0.41 o 
  -2  -1   5       86.99       86.76      1.81 o 
  -1  -1   5       42.37       44.29      0.66 o 
   0  -1   5       63.86       69.35      0.81 o 
   1  -1   5       12.29        8.63      0.25 o 
   2  -1   5        5.59        3.56      0.22 o 
   3  -1   5      127.46      119.40      2.19 o 
   4  -1   5      173.92      170.08      3.06 o 
   5  -1   5        1.61        1.28      0.25 o 
   6  -1   5        5.57        6.72      0.47 o 
  -8   0   5        6.78        9.41      0.75 o 
  -7   0   5        8.85        6.28      0.59 o 
  -6   0   5        7.41        6.57      0.53 o 
  -5   0   5       28.57       22.26      0.88 o 
  -4   0   5       46.05       44.93      1.25 o 
  -3   0   5        2.11        2.06      0.28 o 
  -2   0   5       77.11       81.90      2.77 o 
  -1   0   5       91.23      102.62      1.17 o 
   0   0   5      709.77      767.11      7.53 o 
   1   0   5       35.10       32.01      0.72 o 
   2   0   5       11.47       15.54      0.47 o 
   3   0   5        6.32        5.53      0.31 o 
   4   0   5       17.16       17.82      0.63 o 
   5   0   5       16.73       17.20      0.66 o 
   6   0   5       11.35       12.79      0.63 o 
  -8   1   5        3.65        2.72      0.50 o 
  -7   1   5       29.82       27.61      1.16 o 
  -6   1   5        5.31        4.85      0.47 o 
  -5   1   5       14.10       13.51      0.69 o 
  -4   1   5       97.60       93.64      2.16 o 
  -3   1   5      275.21      300.98      5.31 o 
  -2   1   5        3.62        3.13      0.11 o 
  -1   1   5       70.48       80.03      0.90 o 
   0   1   5      183.71      189.69      2.33 o 
   1   1   5        0.60        0.13      0.09 o 
   2   1   5        0.03        0.22      0.09 o 
   3   1   5      110.27      101.80      1.97 o 
   4   1   5       49.78       50.74      1.25 o 
   5   1   5       23.03       24.82      0.84 o 
  -8   2   5        7.06        5.82      0.66 o 
  -7   2   5      137.19      128.50      3.03 o 
  -6   2   5       11.71       12.91      0.75 o 
  -5   2   5      203.30      190.49      3.91 o 
  -4   2   5       19.19       20.77      0.44 o 
  -3   2   5       78.68       87.01      1.23 o 
  -2   2   5        0.59        0.23      0.11 o 
  -1   2   5        0.04        0.16      0.06 o 
   0   2   5       11.07       11.10      0.34 o 
   1   2   5        6.50        7.13      0.28 o 
   2   2   5       31.93       25.42      0.72 o 
   3   2   5       40.16       37.80      0.97 o 
   4   2   5        0.54        0.53      0.19 o 
   5   2   5        1.68        0.97      0.25 o 
  -8   3   5       16.36       16.32      1.00 o 
  -7   3   5       36.56       37.64      1.44 o 
  -6   3   5       61.06       63.03      1.88 o 
  -5   3   5       66.48       63.75      1.05 o 
  -4   3   5       34.15       32.25      0.83 o 
  -3   3   5      226.44      229.87      2.89 o 
  -2   3   5      127.08      136.50      2.24 o 
  -1   3   5        0.50        1.19      0.11 o 
   0   3   5      148.08      133.97      2.31 o 
   1   3   5       72.45       64.12      1.28 o 
   2   3   5       57.57       51.15      1.16 o 
   3   3   5        2.68        2.13      0.25 o 
   4   3   5       30.61       27.11      0.88 o 
  -7   4   5       25.46       28.26      1.25 o 
  -6   4   5       18.65       18.73      0.97 o 
  -5   4   5       54.79       52.02      0.94 o 
  -4   4   5       29.77       26.36      1.39 o 
  -3   4   5       48.79       55.72      0.95 o 
  -2   4   5        6.89        6.05      0.33 o 
  -1   4   5        0.07        0.13      0.09 o 
   0   4   5      280.88      267.47      4.44 o 
   1   4   5      161.61      151.16      2.72 o 
   2   4   5       12.65       11.72      0.50 o 
   3   4   5        1.59        1.41      0.25 o 
  -6   5   5        4.01        5.13      0.30 o 
  -5   5   5        0.17       -0.01      0.09 o 
  -4   5   5       26.88       21.58      0.56 o 
  -3   5   5       30.39       19.88      0.54 o 
  -1   5   5        8.04        7.16      0.31 o 
   0   5   5        0.90        0.97      0.16 o 
   1   5   5       33.23       31.42      0.84 o 
   2   5   5        1.51        1.38      0.22 o 
  -6   6   5       14.70       19.42      0.72 o 
  -5   6   5       13.03       14.26      0.49 o 
  -4   6   5        3.05        1.51      0.21 o 
  -3   6   5       50.43       43.90      1.13 o 
  -2   6   5        0.18        0.19      0.13 o 
  -1   6   5        0.16        0.25      0.13 o 
   0   6   5       19.91       20.17      0.66 o 
   1   6   5        6.81        7.03      0.41 o 
  -6   7   5        8.10       10.35      0.56 o 
  -5   7   5        0.01       -0.06      0.13 o 
  -4   7   5        6.81        6.28      0.41 o 
  -3   7   5       34.05       32.30      1.00 o 
  -2   7   5        0.05       -0.03      0.09 o 
  -1   7   5        0.72        0.59      0.16 o 
   3  -8   6        0.08        0.28      0.19 o 
  -2  -7   6        2.94        2.19      0.47 o 
  -1  -7   6       30.65       32.01      1.34 o 
   0  -7   6        2.94        4.35      0.59 o 
   1  -7   6        0.00       -0.16      0.25 o 
   2  -7   6        4.13        3.81      0.34 o 
   3  -7   6       22.53       22.14      0.84 o 
   4  -7   6        0.64        0.56      0.22 o 
  -4  -6   6       10.86       14.69      0.84 o 
  -2  -6   6       13.39       10.82      0.72 o 
  -1  -6   6       10.21       10.41      0.69 o 
   1  -6   6        0.13        0.00      0.11 o 
   2  -6   6       31.71       30.27      0.75 o 
   3  -6   6        1.88        1.35      0.20 o 
   4  -6   6        3.36        3.31      0.31 o 
   5  -6   6       11.79       12.26      0.59 o 
  -5  -5   6       43.74       41.21      1.50 o 
  -4  -5   6        2.26        2.22      0.38 o 
  -3  -5   6       39.49       45.61      1.34 o 
  -1  -5   6       16.53       18.45      0.88 o 
   0  -5   6       22.43       24.75      0.60 o 
   1  -5   6       10.97       12.80      0.42 o 
   2  -5   6        4.89        4.47      0.27 o 
   3  -5   6       27.34       25.97      0.68 o 
   4  -5   6        1.32        1.84      0.25 o 
   5  -5   6       12.69       13.13      0.59 o 
  -5  -4   6       83.38       85.23      2.25 o 
  -4  -4   6      164.26      158.32      3.35 o 
  -3  -4   6        3.59        4.10      0.38 o 
  -2  -4   6       10.79        8.66      0.47 o 
  -1  -4   6        0.02        0.44      0.22 o 
   0  -4   6       30.51       32.48      0.83 o 
   1  -4   6        2.01        1.91      0.19 o 
   2  -4   6       69.56       64.42      1.69 o 
   3  -4   6        2.65        3.07      0.22 o 
   4  -4   6        2.54        2.97      0.28 o 
   5  -4   6       72.89       71.60      1.63 o 
   6  -4   6       12.01       14.66      0.66 o 
  -6  -3   6       41.89       46.87      1.59 o 
  -5  -3   6       15.25       16.01      0.81 o 
  -4  -3   6       33.96       37.02      1.19 o 
  -3  -3   6       37.18       47.40      1.28 o 
  -2  -3   6        2.27        3.85      0.31 o 
  -1  -3   6       58.10       56.35      0.72 o 
   0  -3   6       19.61       22.49      0.48 o 
   1  -3   6      223.51      218.52      2.83 o 
   2  -3   6      190.26      179.01      2.44 o 
   3  -3   6       34.44       30.61      0.81 o 
   4  -3   6        0.29        0.38      0.16 o 
   5  -3   6        5.97        6.41      0.41 o 
   6  -3   6       20.32       23.07      0.84 o 
  -7  -2   6        8.81       10.91      0.78 o 
  -6  -2   6        0.82        0.03      0.22 o 
  -5  -2   6        1.08        1.38      0.31 o 
  -4  -2   6       39.81       37.71      1.16 o 
  -3  -2   6        0.06        0.31      0.16 o 
  -2  -2   6       13.40       12.41      0.53 o 
  -1  -2   6       11.77        9.99      0.48 o 
   0  -2   6       38.64       39.32      0.76 o 
   1  -2   6      100.85       96.66      1.39 o 
   2  -2   6       42.51       34.92      0.69 o 
   3  -2   6      544.50      500.20      8.07 o 
   4  -2   6        3.05        2.72      0.28 o 
   5  -2   6        2.57        2.50      0.31 o 
   6  -2   6        4.73        5.22      0.44 o 
  -7  -1   6        2.31        2.85      0.47 o 
  -6  -1   6        0.92        1.41      0.31 o 
  -5  -1   6        2.67        3.03      0.41 o 
  -4  -1   6       61.48       60.12      1.56 o 
  -3  -1   6        0.01        0.03      0.16 o 
  -2  -1   6       19.69       17.88      0.69 o 
  -1  -1   6       74.06       82.99      0.96 o 
   0  -1   6       85.37       92.64      1.92 o 
   1  -1   6       88.07       84.62      1.24 o 
   2  -1   6        2.48        1.19      0.16 o 
   3  -1   6      183.75      173.42      3.06 o 
   5  -1   6        5.17        5.60      0.41 o 
   6  -1   6        2.21        2.69      0.38 o 
  -7   0   6        0.05       -0.09      0.22 o 
  -6   0   6       60.28       53.02      1.63 o 
  -5   0   6        0.02        0.13      0.19 o 
  -4   0   6      118.93      113.33      2.50 o 
  -3   0   6        1.12        1.56      0.28 o 
  -2   0   6        0.00        0.03      0.03 o 
  -1   0   6        4.83        7.51      0.25 o 
   0   0   6       20.02       18.90      0.34 o 
   1   0   6       34.96       41.14      0.91 o 
   2   0   6        3.69        4.69      0.28 o 
   3   0   6       40.15       40.58      1.00 o 
   4   0   6      102.80      108.05      2.16 o 
   5   0   6        6.21        5.13      0.41 o 
  -8   1   6      116.80      119.59      3.06 o 
  -7   1   6       30.20       26.82      1.16 o 
  -6   1   6       10.43        9.00      0.66 o 
  -5   1   6        0.26        0.16      0.22 o 
  -4   1   6       27.00       30.05      1.09 o 
  -3   1   6       47.68       52.88      0.94 o 
  -2   1   6      212.10      217.26      2.20 o 
  -1   1   6        5.96        7.68      0.34 o 
   0   1   6       32.33       37.38      0.64 o 
   1   1   6       23.29       24.79      0.66 o 
   2   1   6       27.85       24.89      0.69 o 
   3   1   6       50.78       47.65      1.16 o 
   4   1   6       14.60       15.38      0.63 o 
   5   1   6        0.05        0.31      0.22 o 
  -8   2   6       51.09       49.68      1.78 o 
  -7   2   6       48.11       46.30      1.63 o 
  -6   2   6       17.20       16.51      0.91 o 
  -5   2   6        0.24        0.13      0.25 o 
  -4   2   6       90.93       87.76      2.22 o 
  -3   2   6      138.19      149.75      3.66 o 
  -2   2   6       39.24       45.99      1.19 o 
  -1   2   6       63.05       60.19      2.16 o 
   0   2   6        1.09        1.34      0.16 o 
   1   2   6        3.78        3.47      0.25 o 
   2   2   6       67.47       59.75      1.31 o 
   3   2   6       46.82       37.55      1.00 o 
   4   2   6       17.26       17.26      0.69 o 
  -8   3   6        0.69        0.19      0.34 o 
  -7   3   6        9.12        7.35      0.78 o 
  -6   3   6        0.07        0.25      0.28 o 
  -5   3   6        0.63        0.47      0.28 o 
  -4   3   6        0.43        0.37      0.09 o 
  -3   3   6       22.50       24.82      0.53 o 
  -2   3   6      340.46      335.09      4.05 o 
  -1   3   6      371.50      355.32      4.28 o 
   0   3   6      164.52      152.76      2.63 o 
   1   3   6        0.05        0.06      0.09 o 
   2   3   6       51.16       43.05      1.09 o 
   3   3   6       15.65       13.48      0.59 o 
   4   3   6        8.33        6.85      0.47 o 
  -8   4   6        0.53        0.59      0.41 o 
  -7   4   6        2.56        1.88      0.47 o 
  -6   4   6        0.21        0.25      0.28 o 
  -5   4   6        0.56        0.32      0.17 o 
  -4   4   6       46.99       35.05      1.03 o 
  -3   4   6        0.02        0.13      0.09 o 
  -2   4   6        1.33        0.97      0.12 o 
  -1   4   6       56.30       50.05      1.06 o 
   0   4   6      286.36      277.16      4.63 o 
   1   4   6        1.88        2.06      0.22 o 
   2   4   6        2.59        2.03      0.25 o 
   3   4   6        7.78        8.57      0.50 o 
  -7   5   6       47.02       50.46      1.81 o 
  -6   5   6        0.64        0.75      0.31 o 
  -5   5   6        0.92        0.53      0.14 o 
  -4   5   6        0.90        3.06      0.24 o 
  -3   5   6       10.46       10.19      0.39 o 
  -2   5   6       44.31       37.92      0.91 o 
  -1   5   6       10.36       11.10      0.41 o 
   0   5   6       33.68       32.39      0.84 o 
   1   5   6       47.52       50.21      1.22 o 
   2   5   6        7.24        7.35      0.44 o 
  -6   6   6        3.78        3.80      0.29 o 
  -5   6   6        2.09        3.44      0.27 o 
  -4   6   6        1.35        1.23      0.23 o 
  -2   6   6        3.80        3.44      0.25 o 
  -1   6   6        2.27        2.31      0.25 o 
   0   6   6        3.19        3.66      0.28 o 
   1   6   6       24.94       26.23      0.84 o 
  -6   7   6       20.45       24.26      0.84 o 
  -5   7   6        1.33        1.45      0.21 o 
  -4   7   6        7.58        8.41      0.47 o 
  -3   7   6        7.01        7.53      0.41 o 
  -2   7   6        1.80        1.38      0.22 o 
  -2  -7   7       37.31       34.83      1.47 o 
  -1  -7   7        3.22        2.91      0.53 o 
   0  -7   7        0.00        1.34      0.41 o 
   1  -7   7        4.00        3.94      0.59 o 
   2  -7   7       85.49       83.45      2.59 o 
   3  -7   7        1.04        0.99      0.22 o 
   4  -7   7        2.36        2.47      0.34 o 
  -2  -6   7       99.54       98.45      2.66 o 
  -1  -6   7       18.01       17.26      0.97 o 
   0  -6   7        1.03        0.91      0.34 o 
   1  -6   7       24.35       26.11      1.22 o 
   2  -6   7       19.18       20.50      1.11 o 
   3  -6   7        0.55        0.71      0.17 o 
   4  -6   7        2.83        3.60      0.34 o 
  -4  -5   7        7.31        6.57      0.59 o 
  -2  -5   7       13.47       13.48      0.81 o 
  -1  -5   7      126.46      118.81      2.91 o 
   0  -5   7       24.36       31.83      1.28 o 
   1  -5   7       11.54       11.32      0.40 o 
   2  -5   7        1.06        0.90      0.16 o 
   3  -5   7        3.47        3.44      0.28 o 
   4  -5   7       10.90       10.47      0.50 o 
   5  -5   7       27.47       27.73      0.91 o 
  -5  -4   7       20.19       17.70      0.91 o 
  -4  -4   7       26.28       27.39      1.06 o 
  -3  -4   7       28.76       29.70      1.00 o 
  -2  -4   7       37.14       36.25      0.83 o 
  -1  -4   7        0.83        0.16      0.22 o 
   0  -4   7        0.53        0.16      0.09 o 
   1  -4   7      173.07      168.47      5.49 o 
   2  -4   7       73.28       69.70      2.28 o 
   3  -4   7        3.89        4.08      0.28 o 
   4  -4   7        2.54        2.31      0.28 o 
   5  -4   7        1.61        1.78      0.28 o 
  -6  -3   7        3.81        4.47      0.56 o 
  -5  -3   7        2.39        2.03      0.38 o 
  -4  -3   7       11.82       11.76      0.66 o 
  -3  -3   7       65.11       58.71      1.50 o 
  -2  -3   7        0.04        0.11      0.12 o 
  -1  -3   7       15.75       16.15      0.49 o 
   0  -3   7       90.31       92.94      1.37 o 
   1  -3   7      138.86      132.89      2.64 o 
   2  -3   7      424.38      396.79      4.98 o 
   3  -3   7       15.85       14.82      0.53 o 
   4  -3   7       27.80       26.20      0.81 o 
   5  -3   7        8.56        9.25      0.50 o 
  -6  -2   7       15.23       13.44      0.81 o 
  -5  -2   7        0.27       -0.06      0.19 o 
  -4  -2   7        0.19        0.16      0.19 o 
  -3  -2   7       60.26       58.09      1.50 o 
  -2  -2   7      111.77      114.03      1.75 o 
  -1  -2   7       92.23      104.88      1.20 o 
   0  -2   7        6.19        6.79      0.21 o 
   1  -2   7       66.09       60.64      0.99 o 
   2  -2   7      159.41      143.15      2.34 o 
   3  -2   7       30.52       31.80      0.84 o 
   5  -2   7        0.35        0.41      0.19 o 
  -7  -1   7       20.81       21.76      1.09 o 
  -6  -1   7        2.21        2.31      0.41 o 
  -5  -1   7      140.49      126.56      2.85 o 
  -4  -1   7        4.68        4.85      0.44 o 
  -3  -1   7        6.38        8.47      0.53 o 
  -2  -1   7       46.54       47.39      1.06 o 
  -1  -1   7      212.53      227.78      2.35 o 
   0  -1   7        0.20        0.44      0.12 o 
   1  -1   7        2.40        2.11      0.20 o 
   2  -1   7        4.50        6.16      0.31 o 
   3  -1   7        1.68        1.75      0.22 o 
   4  -1   7        2.40        1.91      0.28 o 
  -7   0   7        0.25        0.25      0.25 o 
  -6   0   7        0.00        0.34      0.25 o 
  -5   0   7      255.15      249.55      4.88 o 
  -4   0   7       39.69       37.92      1.25 o 
  -3   0   7       12.46       11.26      0.66 o 
  -2   0   7        0.80        0.83      0.12 o 
  -1   0   7      118.28      113.24      1.28 o 
   0   0   7        2.38        3.33      0.17 o 
   1   0   7      105.17      123.59      2.22 o 
   2   0   7        6.79        7.13      0.38 o 
   3   0   7        0.00        0.22      0.16 o 
   4   0   7       28.58       28.20      0.88 o 
   5   0   7       36.27       42.64      1.22 o 
  -8   1   7       71.16       62.47      2.06 o 
  -7   1   7        0.27        0.34      0.31 o 
  -6   1   7       19.00       16.35      0.88 o 
  -5   1   7        5.74        5.03      0.56 o 
  -4   1   7       64.61       73.32      1.97 o 
  -3   1   7        9.24        9.95      0.38 o 
  -2   1   7       77.77       79.75      1.18 o 
  -1   1   7        1.20        0.96      0.11 o 
   0   1   7        4.69        6.19      0.24 o 
   1   1   7        4.97        3.22      0.25 o 
   2   1   7        6.64        4.00      0.28 o 
   3   1   7       15.65       17.70      0.66 o 
   4   1   7       15.86       15.23      0.63 o 
  -8   2   7        6.49        4.85      0.69 o 
  -7   2   7       59.12       53.27      1.81 o 
  -6   2   7        2.04        1.72      0.41 o 
  -5   2   7       72.68       68.41      2.03 o 
  -4   2   7        4.47        3.78      0.50 o 
  -3   2   7       60.51       62.75      1.47 o 
  -2   2   7      206.20      201.71      2.55 o 
  -1   2   7      561.64      538.42      6.29 o 
   0   2   7        0.55        0.75      0.13 o 
   1   2   7        9.33       10.19      0.44 o 
   2   2   7       20.01       16.35      0.59 o 
   3   2   7        0.20        0.00      0.13 o 
   4   2   7        3.56        4.16      0.38 o 
  -8   3   7        1.10        0.53      0.41 o 
  -7   3   7       33.52       31.45      1.41 o 
  -6   3   7       21.97       22.70      1.16 o 
  -5   3   7       30.48       28.92      1.25 o 
  -4   3   7        2.72        1.82      0.17 o 
  -3   3   7        1.85        1.59      0.14 o 
  -2   3   7      157.35      146.45      2.11 o 
  -1   3   7      472.80      462.68      5.52 o 
   0   3   7        0.71        0.50      0.13 o 
   1   3   7      120.02      106.02      2.03 o 
   2   3   7       18.17       17.10      0.63 o 
   3   3   7        4.80        4.66      0.38 o 
  -8   4   7        4.82        5.53      0.75 o 
  -7   4   7        9.56       10.63      0.88 o 
  -6   4   7        5.87        4.60      0.63 o 
  -5   4   7       55.47       50.55      1.72 o 
  -4   4   7       26.24       21.35      0.53 o 
  -3   4   7        0.07        0.15      0.09 o 
  -2   4   7       13.28       12.54      0.36 o 
  -1   4   7        0.03        0.00      0.06 o 
   0   4   7       23.15       23.01      0.66 o 
   1   4   7       44.40       41.77      1.06 o 
   2   4   7        7.53        6.82      0.44 o 
  -8   5   7       87.60      100.45      2.94 o 
  -7   5   7        3.98        5.47      0.72 o 
  -6   5   7        3.80        3.69      0.59 o 
  -5   5   7       15.71       14.52      0.48 o 
  -4   5   7       66.09       60.73      1.10 o 
  -3   5   7       18.55       17.56      0.49 o 
  -2   5   7        1.06        1.16      0.16 o 
  -1   5   7        2.76        3.03      0.25 o 
   0   5   7        7.42        7.25      0.38 o 
   1   5   7       11.87       11.07      0.50 o 
  -7   6   7        2.60        2.88      0.56 o 
  -6   6   7        3.60        4.22      0.63 o 
  -5   6   7        0.82        0.80      0.41 o 
  -4   6   7       31.67       31.20      1.38 o 
  -3   6   7        1.85        3.06      0.25 o 
  -2   6   7        3.93        4.16      0.28 o 
  -1   6   7        2.93        2.13      0.25 o 
   0   6   7        7.13        6.69      0.41 o 
  -6   7   7        5.57        5.94      0.72 o 
  -5   7   7       49.26       51.75      1.10 o 
  -4   7   7       15.41       18.07      0.66 o 
  -3   7   7        5.68        6.44      0.38 o 
  -1  -7   8       14.48       16.85      1.06 o 
   0  -7   8       15.64       16.85      1.06 o 
   1  -7   8       19.25       20.70      1.22 o 
   2  -7   8        0.49        0.97      0.47 o 
   3  -7   8       20.50       23.76      0.74 o 
  -3  -6   8       10.27        9.29      0.78 o 
  -2  -6   8        4.17        3.69      0.56 o 
  -1  -6   8        4.57        6.69      0.66 o 
   0  -6   8       17.68       18.10      1.03 o 
   1  -6   8       18.92       22.79      1.22 o 
   2  -6   8       13.41       12.67      0.61 o 
   3  -6   8        6.20        6.03      0.73 o 
   4  -6   8        8.95        9.85      0.53 o 
  -3  -5   8        9.93        9.72      0.75 o 
  -2  -5   8        0.68        1.00      0.31 o 
  -1  -5   8        3.16        2.19      0.44 o 
   0  -5   8       50.68       46.46      1.66 o 
   1  -5   8        0.10       -0.09      0.25 o 
   2  -5   8       20.25       20.92      0.78 o 
   3  -5   8        0.10        0.24      0.14 o 
   4  -5   8       14.55       14.73      0.63 o 
  -5  -4   8        6.48        6.00      0.56 o 
  -4  -4   8       11.69       14.10      0.78 o 
  -3  -4   8        6.26        6.50      0.50 o 
  -2  -4   8        3.28        2.06      0.41 o 
  -1  -4   8       10.18        9.79      0.72 o 
   0  -4   8        5.30        5.31      0.63 o 
   1  -4   8      216.71      213.45      2.91 o 
   2  -4   8        8.59        6.88      0.33 o 
   3  -4   8        0.04        0.02      0.12 o 
   4  -4   8        0.29        0.19      0.16 o 
   5  -4   8        7.77        8.60      0.53 o 
  -6  -3   8        9.23       11.60      0.81 o 
  -5  -3   8        2.98        2.09      0.41 o 
  -4  -3   8        0.07       -0.06      0.19 o 
  -3  -3   8       22.18       21.29      0.84 o 
  -2  -3   8      122.55      108.84      1.76 o 
  -1  -3   8        1.14        1.72      0.38 o 
   0  -3   8       16.56       18.82      0.94 o 
   1  -3   8      243.93      228.61      4.03 o 
   2  -3   8       77.94       73.30      1.58 o 
   3  -3   8       37.76       34.73      0.94 o 
   4  -3   8        8.64        8.07      0.44 o 
   5  -3   8        8.14        9.41      0.56 o 
  -6  -2   8       14.86       14.32      0.88 o 
  -5  -2   8        0.38        0.41      0.25 o 
  -4  -2   8        9.20        8.85      0.59 o 
  -3  -2   8       56.30       54.18      1.50 o 
  -2  -2   8       56.28       58.71      1.13 o 
  -1  -2   8        4.82        4.43      0.31 o 
   0  -2   8      235.33      226.18      2.91 o 
   1  -2   8        0.34        0.27      0.14 o 
   2  -2   8       29.64       26.66      0.64 o 
   3  -2   8        2.06        1.81      0.25 o 
   4  -2   8        8.15        7.97      0.47 o 
   5  -2   8       15.39       17.51      0.75 o 
  -7  -1   8        0.06        0.13      0.31 o 
  -6  -1   8       25.20       22.20      1.06 o 
  -5  -1   8       18.90       18.07      0.88 o 
  -4  -1   8       77.74       67.44      1.81 o 
  -3  -1   8       14.04       15.03      0.53 o 
  -2  -1   8       13.02       15.72      0.53 o 
  -1  -1   8        0.04        0.03      0.07 o 
   0  -1   8       29.76       28.86      0.61 o 
   1  -1   8       43.96       39.42      0.77 o 
   2  -1   8        7.91        6.07      0.34 o 
   3  -1   8       19.17       21.26      0.72 o 
   4  -1   8        0.43        0.91      0.25 o 
   5  -1   8       24.12       28.61      1.00 o 
  -7   0   8        9.60        7.82      0.69 o 
  -6   0   8        4.14        2.97      0.47 o 
  -5   0   8        4.47        4.53      0.56 o 
  -4   0   8       10.33       11.01      0.72 o 
  -3   0   8       43.39       45.25      0.97 o 
  -2   0   8       91.18       97.53      1.84 o 
  -1   0   8        0.84        1.38      0.13 o 
   0   0   8        2.98        5.15      0.29 o 
   1   0   8        7.86        4.06      0.28 o 
   2   0   8       53.51       42.61      1.03 o 
   3   0   8        1.90        1.38      0.25 o 
   4   0   8       47.32       53.12      1.34 o 
  -7   1   8        8.59        7.78      0.72 o 
  -6   1   8        1.72        1.78      0.44 o 
  -5   1   8       14.16       13.29      0.84 o 
  -4   1   8      120.02      114.87      2.81 o 
  -3   1   8       52.00       52.45      1.05 o 
  -2   1   8       18.40       18.43      0.36 o 
  -1   1   8        2.81        3.93      0.18 o 
   0   1   8        0.16        0.27      0.08 o 
   1   1   8        1.84        0.13      0.13 o 
   2   1   8       98.18       80.91      1.69 o 
   3   1   8       22.66       24.42      0.81 o 
   4   1   8       12.96       14.51      0.66 o 
  -8   2   8        9.81        9.32      0.84 o 
  -7   2   8        0.07        0.00      0.31 o 
  -6   2   8       27.25       24.95      1.22 o 
  -5   2   8       13.79       14.82      0.91 o 
  -4   2   8        8.37        6.78      0.63 o 
  -3   2   8        1.57        1.38      0.34 o 
  -2   2   8      511.91      490.92      5.81 o 
  -1   2   8        0.02        0.18      0.14 o 
   0   2   8       26.86       26.73      0.72 o 
   1   2   8        0.91        1.34      0.22 o 
   2   2   8        0.10        0.25      0.16 o 
   3   2   8       19.20       16.76      0.66 o 
  -8   3   8        3.69        4.03      0.69 o 
  -7   3   8        2.70        2.63      0.56 o 
  -6   3   8       15.70       12.85      0.94 o 
  -5   3   8       77.80       69.28      2.16 o 
  -4   3   8       72.18       72.78      2.13 o 
  -3   3   8       36.08       34.93      0.70 o 
  -2   3   8       99.58       95.09      1.40 o 
  -1   3   8       13.46       12.19      0.36 o 
   0   3   8        4.14        3.78      0.25 o 
   1   3   8       30.80       27.58      0.81 o 
   2   3   8       63.07       58.46      1.41 o 
   3   3   8       30.74       27.33      0.91 o 
  -7   4   8        6.50        7.91      0.88 o 
  -6   4   8        7.92        7.97      0.75 o 
  -5   4   8       11.42        8.66      0.75 o 
  -4   4   8        0.51        0.66      0.19 o 
  -3   4   8       46.15       42.28      0.80 o 
  -2   4   8       14.65       13.73      0.39 o 
  -1   4   8       20.79       21.04      0.63 o 
   0   4   8       24.51       24.04      0.72 o 
   1   4   8        2.38        2.22      0.28 o 
   2   4   8        3.79        3.85      0.38 o 
  -7   5   8       47.76       50.74      1.94 o 
  -6   5   8       14.74       16.60      1.06 o 
  -5   5   8       28.25       31.01      1.41 o 
  -4   5   8        5.35        3.88      0.23 o 
  -3   5   8        9.42        9.44      0.34 o 
  -2   5   8       10.87       10.29      0.41 o 
  -1   5   8        6.56        6.25      0.34 o 
   0   5   8        1.75        2.03      0.25 o 
   1   5   8        6.64        7.50      0.44 o 
  -6   6   8        2.32        3.13      0.59 o 
  -5   6   8        8.00        6.82      0.78 o 
  -4   6   8        3.46        5.50      0.29 o 
  -3   6   8        0.20        0.13      0.13 o 
  -2   6   8       24.43       27.36      0.78 o 
  -1   6   8       52.81       56.12      1.31 o 
  -5   7   8       49.64       58.06      1.38 o 
  -4   7   8        0.00        0.03      0.13 o 
   0  -7   9       16.86       17.60      1.16 o 
   1  -7   9        0.39        0.09      0.38 o 
   2  -7   9        5.62        6.44      0.88 o 
  -2  -6   9        1.31        1.22      0.41 o 
  -1  -6   9       10.11       10.25      0.84 o 
   0  -6   9        1.68        2.53      0.53 o 
   1  -6   9        0.64        0.47      0.34 o 
   2  -6   9        6.42        6.69      0.84 o 
   3  -6   9       11.55       11.37      0.49 o 
  -3  -5   9       57.72       65.19      2.09 o 
  -2  -5   9        0.11       -0.16      0.22 o 
  -1  -5   9        5.23        4.56      0.63 o 
   0  -5   9       59.58       60.03      2.06 o 
   1  -5   9       35.32       37.92      1.63 o 
   2  -5   9        1.26        1.89      0.23 o 
   3  -5   9       29.43       26.49      0.73 o 
  -5  -4   9        4.70        5.22      0.63 o 
  -4  -4   9        0.05        0.06      0.22 o 
  -3  -4   9        0.01        0.13      0.25 o 
  -2  -4   9        0.81        0.88      0.34 o 
  -1  -4   9        0.07        0.28      0.28 o 
   0  -4   9       92.49       94.98      2.66 o 
   1  -4   9      148.07      144.66      3.69 o 
   2  -4   9        2.21        2.15      0.30 o 
   3  -4   9        0.07        0.18      0.14 o 
   4  -4   9        0.14        0.09      0.16 o 
  -6  -3   9        6.96        7.28      0.72 o 
  -5  -3   9        6.04        6.35      0.63 o 
  -4  -3   9       13.78       11.82      0.72 o 
  -3  -3   9      108.10      106.78      2.91 o 
  -2  -3   9        0.45        0.28      0.22 o 
  -1  -3   9        6.95        5.28      0.53 o 
   0  -3   9        7.37        8.97      0.69 o 
   1  -3   9        0.51        0.50      0.14 o 
   2  -3   9        2.69        2.82      0.25 o 
   3  -3   9       32.59       32.55      0.94 o 
   4  -3   9       17.49       16.54      0.69 o 
  -6  -2   9       19.82       19.07      1.06 o 
  -5  -2   9        4.49        4.16      0.53 o 
  -4  -2   9       52.70       48.93      1.53 o 
  -3  -2   9       80.02       73.51      1.40 o 
  -2  -2   9        0.07       -0.02      0.13 o 
  -1  -2   9        0.37        0.97      0.31 o 
   0  -2   9       57.92       55.43      1.78 o 
   1  -2   9       75.26       70.23      1.18 o 
   2  -2   9       23.13       21.79      0.60 o 
   3  -2   9       12.27       10.69      0.50 o 
   4  -2   9       19.23       22.01      0.81 o 
  -7  -1   9        2.52        3.06      0.59 o 
  -6  -1   9       36.62       34.23      1.41 o 
  -5  -1   9        3.49        3.81      0.53 o 
  -4  -1   9        0.63        0.69      0.31 o 
  -3  -1   9       29.20       26.95      1.08 o 
  -2  -1   9        0.48        0.71      0.23 o 
  -1  -1   9       28.72       27.81      0.74 o 
   0  -1   9       95.35       88.19      1.34 o 
   1  -1   9        3.70        2.80      0.22 o 
   2  -1   9        2.82        2.34      0.28 o 
   3  -1   9       31.03       29.51      0.91 o 
   4  -1   9       66.08       79.44      1.84 o 
  -7   0   9        2.32        2.56      0.53 o 
  -6   0   9       25.52       22.82      1.13 o 
  -5   0   9        3.33        2.69      0.47 o 
  -4   0   9        4.01        4.13      0.36 o 
  -3   0   9       38.31       41.54      0.96 o 
  -2   0   9        1.64        1.71      0.24 o 
  -1   0   9      123.81      125.13      1.90 o 
   1   0   9       44.08       32.92      0.84 o 
   2   0   9        2.65        2.50      0.28 o 
   3   0   9        0.18        0.88      0.22 o 
   4   0   9        0.00        0.19      0.22 o 
  -7   1   9        0.79        0.53      0.38 o 
  -6   1   9       36.16       34.95      1.47 o 
  -5   1   9        6.39        7.47      0.69 o 
  -4   1   9        0.62        1.03      0.38 o 
  -3   1   9      254.69      263.39      6.22 o 
  -2   1   9      165.96      169.19      2.53 o 
  -1   1   9        4.14        3.86      0.20 o 
   0   1   9       17.17       25.29      0.69 o 
   1   1   9      108.88       94.26      1.88 o 
   2   1   9        9.49        9.10      0.47 o 
   3   1   9        0.20       -0.13      0.16 o 
  -7   2   9       14.35       14.63      1.03 o 
  -6   2   9        9.44        9.25      0.81 o 
  -5   2   9        1.43        1.56      0.44 o 
  -4   2   9       16.70       16.23      1.00 o 
  -3   2   9       31.94       31.11      1.25 o 
  -2   2   9      107.19      106.70      1.54 o 
  -1   2   9       54.06       52.20      0.94 o 
   0   2   9        0.01        0.28      0.13 o 
   1   2   9        4.58        3.88      0.28 o 
   2   2   9       54.90       51.56      1.28 o 
   3   2   9        0.51        0.25      0.19 o 
  -7   3   9       14.98       14.38      1.03 o 
  -6   3   9       33.36       32.11      1.47 o 
  -5   3   9        1.14        1.00      0.38 o 
  -4   3   9        0.52        0.41      0.28 o 
  -3   3   9       18.15       16.98      0.94 o 
  -2   3   9       10.02       10.34      0.47 o 
  -1   3   9       68.15       61.72      1.28 o 
   0   3   9        2.89        3.56      0.28 o 
   1   3   9        3.94        3.19      0.31 o 
   2   3   9       53.03       50.71      1.31 o 
  -7   4   9        4.38        4.10      0.72 o 
  -6   4   9       59.79       63.03      2.19 o 
  -5   4   9        0.32        1.09      0.41 o 
  -4   4   9        4.05        4.38      0.63 o 
  -3   4   9        8.01        8.12      0.31 o 
  -2   4   9       17.71       18.55      0.49 o 
  -1   4   9       56.45       55.24      1.22 o 
   0   4   9        0.72        0.31      0.16 o 
   1   4   9       46.90       45.77      1.22 o 
  -6   5   9        8.56        6.75      0.81 o 
  -5   5   9        4.44        5.75      0.72 o 
  -4   5   9       42.30       46.52      1.75 o 
  -3   5   9       28.51       30.63      0.68 o 
  -2   5   9       12.34       12.97      0.50 o 
  -1   5   9        7.52        7.28      0.41 o 
   0   5   9        7.02        8.19      0.47 o 
  -5   6   9        8.57       10.94      0.88 o 
  -4   6   9       15.96       15.75      0.50 o 
  -3   6   9       24.80       27.14      0.78 o 
  -2   6   9       34.20       35.64      0.97 o 
  -1  -6  10       35.70       35.58      1.63 o 
   0  -6  10        1.45        1.25      0.47 o 
   1  -6  10        0.19        0.06      0.34 o 
   2  -6  10        7.48        9.69      0.97 o 
  -3  -5  10        4.71        3.94      0.59 o 
  -2  -5  10       26.14       28.67      1.38 o 
  -1  -5  10       14.17       15.04      1.03 o 
   0  -5  10      172.13      182.80      4.47 o 
   1  -5  10        0.05        0.13      0.38 o 
   2  -5  10        0.01       -0.09      0.34 o 
   3  -5  10        6.73        7.35      0.40 o 
  -4  -4  10        0.72        0.44      0.28 o 
  -3  -4  10       29.07       26.01      1.22 o 
  -2  -4  10       10.47       10.60      0.78 o 
  -1  -4  10        9.90       11.35      0.84 o 
   0  -4  10      181.12      188.09      4.50 o 
   1  -4  10       12.71       12.97      0.97 o 
   2  -4  10        6.77        5.99      0.34 o 
   3  -4  10        1.06        1.34      0.25 o 
   4  -4  10        1.93        2.56      0.34 o 
  -5  -3  10        6.58        5.25      0.66 o 
  -4  -3  10        2.57        1.77      0.28 o 
  -3  -3  10        3.44        3.16      0.50 o 
  -2  -3  10       11.97       10.16      0.75 o 
  -1  -3  10        1.38        1.22      0.41 o 
   0  -3  10        3.25        2.85      0.53 o 
   1  -3  10       56.65       55.31      2.00 o 
   2  -3  10        4.37        4.64      0.34 o 
   3  -3  10        1.77        1.66      0.25 o 
   4  -3  10        1.16        0.66      0.22 o 
  -6  -2  10        6.56        6.25      0.75 o 
  -5  -2  10       17.09       17.76      1.00 o 
  -4  -2  10       13.32       12.80      0.56 o 
  -3  -2  10       22.90       21.15      0.71 o 
  -2  -2  10        3.07        5.00      0.59 o 
  -1  -2  10       41.40       41.39      1.53 o 
   0  -2  10       62.71       56.37      1.91 o 
   1  -2  10       45.17       42.85      0.86 o 
   2  -2  10        2.59        2.75      0.31 o 
   3  -2  10       59.90       61.59      1.47 o 
   4  -2  10       82.92       96.70      2.16 o 
  -6  -1  10       18.41       18.35      1.06 o 
  -5  -1  10        0.06       -0.06      0.28 o 
  -4  -1  10        1.35        1.58      0.26 o 
  -3  -1  10        1.01        1.32      0.24 o 
  -2  -1  10        4.96        5.06      0.37 o 
  -1  -1  10       52.92       50.90      1.69 o 
   0  -1  10       99.89       83.26      2.41 o 
   1  -1  10        1.54        0.99      0.17 o 
   2  -1  10        2.14        3.13      0.31 o 
   3  -1  10       67.96       81.01      1.81 o 
  -7   0  10        0.73        0.72      0.41 o 
  -6   0  10        6.35        7.32      0.72 o 
  -5   0  10      109.60      113.80      2.97 o 
  -4   0  10      124.50      129.00      2.16 o 
  -3   0  10       50.61       52.52      1.17 o 
  -2   0  10        1.91        2.17      0.30 o 
  -1   0  10       24.56       22.48      0.71 o 
   0   0  10       59.70       58.88      1.25 o 
   1   0  10       52.02       56.24      1.28 o 
   2   0  10       24.62       23.70      0.78 o 
   3   0  10        3.18        3.78      0.34 o 
  -7   1  10       11.51       12.57      1.00 o 
  -6   1  10        1.88        1.78      0.47 o 
  -5   1  10        7.71        8.66      0.78 o 
  -4   1  10       80.22       89.73      2.50 o 
  -3   1  10      300.37      313.40      6.19 o 
  -2   1  10        1.19        1.47      0.38 o 
  -1   1  10       22.37       21.70      0.53 o 
   0   1  10        6.49        7.13      0.38 o 
   1   1  10        2.58        3.03      0.31 o 
   2   1  10       11.53       12.94      0.56 o 
   3   1  10       43.84       51.77      1.34 o 
  -7   2  10        0.04        0.41      0.44 o 
  -6   2  10        3.41        3.38      0.63 o 
  -5   2  10       35.62       35.42      1.53 o 
  -4   2  10        0.09        0.31      0.31 o 
  -3   2  10       80.44       82.60      2.34 o 
  -2   2  10       29.99       32.11      1.31 o 
  -1   2  10        5.81        6.52      0.30 o 
   0   2  10        3.22        3.13      0.28 o 
   1   2  10        5.05        5.35      0.38 o 
   2   2  10       24.22       21.38      0.78 o 
  -7   3  10        0.07       -0.16      0.31 o 
  -6   3  10        0.21        0.13      0.34 o 
  -5   3  10        0.02        0.31      0.34 o 
  -4   3  10       14.24       13.91      0.94 o 
  -3   3  10        0.02        0.44      0.34 o 
  -2   3  10       77.26       79.90      1.30 o 
  -1   3  10       10.73       11.22      0.44 o 
   0   3  10       81.55       80.60      1.72 o 
   1   3  10       17.49       18.82      0.72 o 
  -6   4  10        0.33        0.47      0.38 o 
  -5   4  10        0.48        0.06      0.31 o 
  -4   4  10       17.55       19.26      1.13 o 
  -3   4  10       44.20       42.96      1.66 o 
  -2   4  10        2.52        1.94      0.22 o 
  -1   4  10       13.15       12.51      0.50 o 
   0   4  10       47.63       52.49      1.31 o 
  -5   5  10        0.69        0.94      0.41 o 
  -4   5  10       25.81       28.58      1.41 o 
  -3   5  10      103.73      111.12      3.10 o 
  -2   5  10        0.81        0.50      0.16 o 
  -1   5  10        0.17       -0.03      0.13 o 
  -3   6  10        0.54        1.03      0.19 o 
  -2  -5  11       33.09       34.99      1.63 o 
  -1  -5  11       87.71       93.48      2.94 o 
   0  -5  11       27.38       23.79      1.41 o 
   1  -5  11       74.33       79.60      2.78 o 
  -3  -4  11        4.75        4.50      0.66 o 
  -2  -4  11        2.31        2.34      0.50 o 
  -1  -4  11        4.62        5.06      0.72 o 
   0  -4  11        0.32        0.97      0.44 o 
   1  -4  11        3.80        4.31      0.72 o 
   2  -4  11       25.13       28.86      1.56 o 
   3  -4  11       16.67       17.01      0.69 o 
  -5  -3  11        3.22        2.66      0.36 o 
  -4  -3  11       16.56       16.13      0.97 o 
  -3  -3  11        0.10       -0.03      0.25 o 
  -2  -3  11       49.34       42.24      1.66 o 
  -1  -3  11        0.79        0.25      0.28 o 
   0  -3  11        0.04        0.25      0.34 o 
   1  -3  11       29.48       27.98      1.47 o 
   2  -3  11       31.43       33.55      1.66 o 
   3  -3  11       10.50       11.88      0.59 o 
  -6  -2  11        3.84        4.22      0.66 o 
  -5  -2  11       10.81       10.52      0.56 o 
  -4  -2  11        0.98        0.97      0.25 o 
  -3  -2  11        0.48        0.63      0.31 o 
  -2  -2  11        3.92        4.22      0.59 o 
  -1  -2  11       12.13       10.63      0.84 o 
   0  -2  11       43.36       42.96      1.72 o 
   1  -2  11        0.14       -0.22      0.28 o 
   2  -2  11       21.89       24.01      0.78 o 
   3  -2  11       40.95       45.90      1.25 o 
  -6  -1  11        1.81        1.16      0.44 o 
  -5  -1  11       46.94       43.29      1.13 o 
  -4  -1  11      116.06      113.12      2.04 o 
  -3  -1  11        0.37        0.20      0.20 o 
  -2  -1  11       15.89       15.88      0.91 o 
  -1  -1  11       34.22       31.76      1.38 o 
   0  -1  11        0.04        0.09      0.28 o 
   1  -1  11        1.79        2.23      0.25 o 
   2  -1  11        7.47        8.79      0.47 o 
   3  -1  11        4.28        6.13      0.47 o 
  -6   0  11        4.63        4.31      0.69 o 
  -5   0  11       55.87       54.40      1.94 o 
  -4   0  11      300.77      309.69      4.39 o 
  -3   0  11        0.08        0.14      0.20 o 
  -2   0  11       71.70       72.92      1.70 o 
  -1   0  11        0.88        1.13      0.38 o 
   0   0  11       19.38       21.17      1.16 o 
   1   0  11        0.34        0.34      0.19 o 
   2   0  11        0.02        0.00      0.16 o 
  -6   1  11        1.59        1.22      0.47 o 
  -5   1  11       34.17       31.86      1.47 o 
  -4   1  11       23.74       25.39      1.31 o 
  -3   1  11       15.19       16.38      0.97 o 
  -2   1  11      118.55      120.56      2.94 o 
  -1   1  11       16.66       16.63      0.91 o 
   0   1  11        1.15        0.69      0.19 o 
   1   1  11       16.82       15.85      0.63 o 
   2   1  11        0.29        0.66      0.22 o 
  -6   2  11       13.98       14.29      1.03 o 
  -5   2  11        0.10        0.53      0.41 o 
  -4   2  11        1.24        0.81      0.38 o 
  -3   2  11       16.92       15.48      0.97 o 
  -2   2  11        6.47        6.25      0.63 o 
  -1   2  11       28.70       34.61      0.76 o 
   0   2  11        0.18       -0.09      0.13 o 
   1   2  11        2.75        2.38      0.28 o 
  -6   3  11        0.16       -0.31      0.31 o 
  -5   3  11       19.11       22.10      1.28 o 
  -4   3  11        4.96        4.72      0.69 o 
  -3   3  11        0.46        0.41      0.34 o 
  -2   3  11        9.85        9.41      0.78 o 
  -1   3  11       83.41       84.82      1.78 o 
   0   3  11        5.55        7.82      0.44 o 
   1   3  11       32.68       32.05      1.00 o 
  -5   4  11        0.35        0.38      0.38 o 
  -4   4  11       18.74       21.73      1.25 o 
  -3   4  11        0.34        0.78      0.38 o 
  -1   4  11        9.44       10.32      0.50 o 
  -2   5  11        0.24        0.03      0.13 o 
  -3  -4  12       12.53       14.44      1.03 o 
  -2  -4  12        0.35        0.28      0.31 o 
  -1  -4  12        0.23        0.13      0.34 o 
   0  -4  12        0.56        1.34      0.47 o 
   1  -4  12        1.24        0.63      0.44 o 
  -4  -3  12        0.01        0.06      0.28 o 
  -3  -3  12        7.00        7.07      0.72 o 
  -2  -3  12       11.86       11.38      0.91 o 
  -1  -3  12        6.12        6.57      0.84 o 
   0  -3  12        0.03        0.88      0.41 o 
   1  -3  12       45.07       49.02      2.06 o 
  -5  -2  12        0.81        1.12      0.30 o 
  -4  -2  12        2.42        2.34      0.47 o 
  -3  -2  12        0.43        0.19      0.28 o 
  -2  -2  12        6.72        6.88      0.72 o 
  -1  -2  12       55.04       52.18      1.97 o 
   0  -2  12        6.88        6.63      0.81 o 
   1  -2  12       56.03       54.53      2.16 o 
  -6  -1  12        2.31        1.41      0.38 o 
  -5  -1  12      122.90      117.54      2.19 o 
  -4  -1  12        0.10        0.28      0.22 o 
  -3  -1  12        6.82        6.22      0.69 o 
  -2  -1  12        0.51        0.28      0.34 o 
  -1  -1  12        8.77        8.22      0.78 o 
   0  -1  12       15.96       15.07      1.03 o 
   2  -1  12        0.45        0.47      0.22 o 
  -6   0  12       25.57       23.42      1.38 o 
  -5   0  12      114.81      117.09      3.22 o 
  -4   0  12       11.36       12.60      0.97 o 
  -3   0  12       12.39       14.98      0.97 o 
  -2   0  12       12.34       14.07      0.91 o 
  -1   0  12       81.22       81.98      2.50 o 
   1   0  12       11.47       14.10      0.59 o 
   2   0  12       27.13       34.70      1.03 o 
  -6   1  12       30.52       29.64      1.53 o 
  -5   1  12        2.69        2.56      0.59 o 
  -4   1  12        6.64        7.35      0.84 o 
  -3   1  12        5.63        7.50      0.75 o 
  -2   1  12        7.30        6.63      0.66 o 
   1   1  12       18.43       17.04      0.66 o 
  -6   2  12        0.86        0.78      0.50 o 
  -5   2  12        5.63        5.63      0.81 o 
  -4   2  12        0.48        0.38      0.34 o 
  -3   2  12        0.25        0.22      0.34 o 
  -2   2  12        5.65        6.88      0.69 o 
   0   2  12        4.58        4.22      0.34 o 
   1   2  12        0.02        0.13      0.19 o 
  -5   3  12       23.56       27.67      1.47 o 
  -4   3  12       23.70       27.67      1.44 o 
  -3   3  12       16.72       18.82      1.13 o 
  -2   3  12       33.60       36.36      1.56 o 
   0   3  12        0.47        0.69      0.22 o 
  -3   4  12        0.46        0.72      0.41 o 
  -1   4  12        1.96        2.13      0.28 o 
  -3  -3  13        4.74        4.53      0.72 o 
  -2  -3  13        8.34        8.22      0.94 o 
  -1  -3  13        0.11        0.03      0.34 o 
   0  -3  13        0.95        0.69      0.47 o 
  -4  -2  13        0.77        0.81      0.38 o 
  -3  -2  13        9.46        8.72      0.81 o 
  -2  -2  13       71.94       70.75      2.41 o 
  -1  -2  13        9.95        9.41      0.94 o 
   0  -2  13        0.00        0.56      0.44 o 
   1  -2  13        4.56        4.97      0.84 o 
  -5  -1  13       46.40       47.12      1.88 o 
  -4  -1  13       21.33       21.89      1.19 o 
  -3  -1  13        0.01       -0.13      0.28 o 
  -2  -1  13        0.24        0.63      0.38 o 
  -1  -1  13       48.85       51.68      2.00 o 
   0  -1  13        0.00       -0.28      0.31 o 
  -5   0  13        2.61        3.00      0.63 o 
  -4   0  13        5.23        6.35      0.81 o 
  -5   1  13        9.62       10.82      1.00 o 
  -4   1  13       32.16       35.74      1.59 o 
  -3   1  13        3.08        2.94      0.56 o 
  -5   2  13        1.65        2.22      0.59 o 
  -4   2  13        0.09       -0.16      0.31 o 
  -3   2  13        1.53        1.56      0.47 o 
  -2   2  13       25.45       30.30      1.41 o 
  -3   3  13        2.36        3.56      0.66 o 
  -3  -2  14        0.12       -0.06      0.34 o 
  -2  -2  14       13.03       12.94      1.03 o 
  -1  -2  14       19.92       22.98      1.44 o 
  -1  -1  14       12.13       10.76      1.00 o 
   0  -1  14       97.62      116.37      3.53 o 
  -4   1  14        3.91        3.85      0.69 o 
                                                 
